# Supplementary material for: An explainable ensemble machine learning model using baseline blood transcriptomics to predict Parkinson's disease motor progression
Source: Front Digit Health. 2026 Feb 18;8:1774436. doi: 10.3389/fdgth.2026.1774436 (PMC12957191; doi:10.3389/fdgth.2026.1774436)
Supplement: Supplementary file 1 [file Datasheet1.csv]

PATNO	UPDRS_BL	UPDRS_V04	DELTA_UPDRS	Progressor_Type	AGE	GENDER	PD_SNCA	PD_LRRK2	PD_GBA	PD_PRKN	PD_PINK1	PD_PARK7	PD_VPS35	PATHWAY_Inflammation	PATHWAY_Mitochondrial	PATHWAY_Autophagy	TOTAL_EXPRESSION	MEAN_EXPRESSION	STD_EXPRESSION	CV_EXPRESSION
3001	12.0	20.0	8.0	Fast	79.0	1.0	4.664863943682271	3.4888620161005006	4.616063575562696	2.711336311608149	6.733395017532132	4.383863239339131	1.7771229922042888	3.1744280569564434	2.0642360883516813	3.7466570474294056	73934.59856819353	3.032219110371715	2.2003455483385226	0.7256549551967669
3002	17.0	23.0	6.0	Fast	82.0	0.0	4.258752571131603	4.143099494336634	4.542728551676818	2.4974846313192023	6.773627167311699	4.579276710828628	1.8749267731094692	3.5319680486668124	1.711401784040193	3.791255330864856	76974.95457622591	3.156910740115076	2.1452311476373938	0.6795347238815094
3003	29.0	44.0	15.0	Fast	71.0	0.0	4.45850012391435	4.316746740027892	3.903057557350844	2.3255677476121037	6.749212441061044	4.595921322793392	0.9357079077254544	2.9932278979486724	1.7838943977185167	3.6915640650209394	74361.1400920087	3.0497125083873478	2.2172479361648887	0.7270348280476165
3010	19.0	31.0	12.0	Fast	61.0	1.0	3.904859775906041	3.463230082512621	4.293708898059641	3.0861791203451903	6.773495302344933	4.83789784168239	1.3901338666779794	3.329536631696424	1.3907228910048293	3.890246976756304	75651.08558755633	3.1026159860376628	2.2189510509670436	0.7151869086492868
3012	20.0	33.0	13.0	Fast	72.0	1.0	4.420024202601281	2.294917711343684	4.406128456562017	2.9906717377420646	6.573504804263962	4.903395042282028	0.415463392120329	3.1098095125375047	1.792418963785259	3.8333107204257733	77198.31379365247	3.1660711886827904	2.2120379673679595	0.698669466626487
3014	36.0	37.0	1.0	Slow	81.0	1.0	4.736198958770172	3.501528315606492	4.453504409871585	2.1265698494364536	6.807779939235374	4.460093794827253	1.4924838970358545	3.4021039306449192	1.820465010024611	3.6705134246491613	73664.6532869388	3.021148065740016	2.271567266693787	0.7518885090621563
3020	20.0	25.0	5.0	Fast	87.0	0.0	4.881782065967702	4.440108386531265	4.268082510344161	2.5699625156654604	6.694782710111165	4.757706017481343	1.6791895607336929	3.3090412678520655	2.0004546035358195	3.4536878981419274	77169.20369171258	3.1648773199242335	2.2208202297628086	0.7017079347985721
3023	30.0	39.0	9.0	Fast	84.0	0.0	4.672023594478943	3.6132841104740656	4.332034757583142	3.39853781000953	6.508439745267426	4.796753476973698	0.8721983659739303	3.143455784936287	1.4398636014859585	3.572236245962457	73486.58172649589	3.0138449627402655	2.278485896136895	0.7560060880036608
3024	12.0	19.0	7.0	Fast	66.0	1.0	4.755507193590185	2.293137962595041	4.561869870735932	2.987437295635328	6.689983998518454	5.060479781407595	2.6448553428323835	3.341141643148235	2.380283376878196	4.059233330858802	78882.26574382269	3.235133730214604	2.231644041819784	0.6898148695253092
3027	23.0	22.0	-1.0	Slow	82.0	1.0	4.581188528025696	4.674488899541871	4.946496941203293	2.7729540022530648	6.818479923045866	4.504232655733983	1.8559857119575591	3.4917805889231164	1.5706234342713536	3.679227381280517	74719.41842560036	3.0644062841159974	2.237227744552784	0.7300686681399032
3050	18.0	30.0	12.0	Fast	65.0	0.0	5.466454195075942	2.603354543825	4.708645249340703	3.176116886644625	6.531612273258327	4.992537327312954	0.3793825261861057	3.2514803676868715	2.3061164137596997	3.849478878024855	79685.5770344987	3.2680792779600005	2.2338109980939738	0.6835239064226298
3052	18.0	29.0	11.0	Fast	81.0	0.0	4.805209895582326	0.0	4.263515224048839	3.946786995042007	6.379894698835035	5.178973522357859	0.921504883852136	3.014015096014327	2.019178136451702	3.9041207448506245	78913.98954672615	3.2364347925491592	2.2160613639152613	0.684722795680675
3058	29.0	40.0	11.0	Fast	94.0	1.0	4.962960766146079	2.891804113412198	4.404930363108508	2.9760666336303223	6.506660648540056	5.07162968402544	1.4562121306367612	3.466429844844113	1.5893792562373628	3.692673886309544	79159.66525861304	3.246510489218432	2.20695629517315	0.6797931572096343
3059	22.0			Slow	97.0	1.0	4.947348223960969	5.9533583731965285	4.127847852275583	2.8568423092373747	6.460400194304436	4.874123157513972	1.0238159956668544	3.3397153247174365	1.5959821943277444	3.6962117696275567	74704.82804881001	3.063807900947792	2.224469454206654	0.7260470630261934
3060	20.0	26.0	6.0	Fast	89.0	1.0	7.036986788540843	5.226481556091547	4.2239244710600286	2.167030297275565	6.480240883022869	5.0613355467827805	2.6160965201452697	3.7328557564771834	2.9269252746897263	4.302028718526422	82449.98819225293	3.381453807663246	2.263031584745866	0.6692479164935916
3062	18.0	18.0	0.0	Slow	75.0	0.0	6.375619868957859	11.7627432901634	4.115541027520186	1.283909922607693	6.959607889253438	4.394685619859111	0.879015616648575	3.5227307222282986	2.8275009832456566	3.5927494535276168	76041.27861319223	3.1186186528807873	2.2431102111654773	0.7192637964342433
3068	20.0	30.0	10.0	Fast	85.0	1.0	4.069169391441987	5.770715422718037	3.84125863695991	2.8574794470599554	8.148613854118231	4.106758688777284	1.2244478274031905	3.2478478672973674	2.174404952640095	3.7195421400487945	73303.09230856539	3.0063196615906733	2.1477458545821286	0.7144101033606094
3076	28.0	37.0	9.0	Fast	89.0	0.0	5.359088887504864	4.5138760023643245	3.822893270316957	2.8393207109568976	6.761724079560127	4.727827901346573	1.4138864909581383	3.2829270818573195	1.943376972013274	3.894507377690846	76457.6272219716	3.135694017223951	2.2519541010439053	0.7181674520877267
3078	16.0	21.0	5.0	Fast	74.0	1.0	4.998588173329033	3.2061118042901584	4.408888451309261	2.7204251354220546	6.4006574661239055	4.915516120442379	0.7422761787585993	3.266621294929698	1.9350583228710956	3.8652622639196377	76729.22164084027	3.1468326965853373	2.2242534578267295	0.7068226898168437
3079	16.0	3.0	-13.0	Slow	81.0	1.0	4.624241296072523	2.9069098314141586	4.761226755783085	2.9438407058645715	6.815280814390607	4.575185242053591	2.1287223179290704	3.3077014885070715	1.669683906348789	3.7340617530637608	76266.62300789595	3.1278605178975494	2.1973906161664014	0.7025217080721076
3082	4.0	8.0	4.0	Slow	79.0	0.0	4.752432833533953	2.497829487975167	4.005444902829248	3.3625512440764997	6.441807133367979	4.914564523493939	0.344456983593174	3.2946768903549333	1.7734032441279728	3.6668781646812767	74520.88721057	3.056264086066932	2.1850843435228313	0.7149524933175179
3083	17.0	10.0	-7.0	Slow	78.0	0.0	3.793979092552413	3.247166480947916	4.246962863273559	2.928436652300648	6.626443517343622	4.592756010441026	0.0	3.109499881831262	1.4767297204044663	3.2890344338933954	71042.199651995	2.913595523602305	2.19490989880255	0.7533335110136709
3089	22.0	11.0	-11.0	Slow	68.0	0.0	4.447513077020885	2.6980339615125484	4.438625538088378	3.371866883451523	6.8193871779895465	4.702895756775363	0.890489496213369	3.162330193590157	1.680777733852424	3.8778181004486783	76248.3090171779	3.127109421202391	2.2108114746766736	0.7069822222096668
3105	30.0	36.0	6.0	Fast	83.0	1.0	4.997685323658694	3.3102644934866983	4.546764842959907	3.163840043857732	6.49545533300987	5.056175978818368	1.3277965680340285	3.2356679747267854	2.152834138778859	3.911240050657929	77064.61377228996	3.160587859258088	2.220540432627857	0.7025717458072365
3107	16.0	2.0	-14.0	Slow	84.0	1.0	5.006814141681014	10.51200954918876	4.472344794599361	3.6955930088175903	6.64674301774761	4.944727285751002	1.0652689897822851	3.2024537969191553	1.693734411939676	4.098825429380003	78517.18363132415	3.220160916676543	2.214948536148887	0.6878376284987824
3108	24.0	17.0	-7.0	Slow	64.0	0.0	4.44758580833502	4.048340826082343	4.1764584178989175	2.814632450698633	6.562816334747367	4.438459204423481	1.2608326166051145	3.0872777974864762	2.023373216913523	3.8044226245684465	73679.44823109709	3.0217548386620634	2.2362238463795414	0.7400412097390601
3110	10.0	24.0	14.0	Fast	77.0	1.0	5.600617657055024	4.546085706823972	4.341935949203072	2.804726824788568	6.426643831731647	5.232430521126161	1.6739000972316584	3.473482801518606	2.690413089197858	4.195208827750379	80109.7064068525	3.2854737483842227	2.2448745125986713	0.6832724901333324
3118	22.0	17.0	-5.0	Slow	74.0	1.0	7.184101732003053	0.0	4.522438725820186	3.150007187562961	6.365879719914011	4.243730004302143	2.142782642133016	3.965615467178387	3.5905256628036146	4.073348881065673	84973.05425300193	3.4849302486569305	2.259866989418251	0.6484681700074252
3119	25.0	34.0	9.0	Fast	78.0	1.0	5.12131385871664	1.6057740274335748	5.192320435034499	3.139313953257984	6.5617247931495655	5.146614495058588	1.4576783349960956	3.1005086721754833	2.188824933312658	3.882752057075934	78558.71327722077	3.221864138015042	2.2274226957937455	0.6913457268934718
3120	26.0	26.0	0.0	Slow	63.0	0.0	4.584493548624023	3.777861530750623	3.67597396422674	2.7280794144666785	6.311112526447312	4.23755607042293	0.9411656706149416	3.0216075931092297	1.0104179184598392	3.35291537707303	70822.3380691961	2.9045785206576755	2.169674187757872	0.7469839170616334
3124	16.0	28.0	12.0	Fast	70.0	1.0	4.886764731033182	0.8360913686850894	4.278564683367796	3.4782082038164805	6.62188630281527	5.001104140765709	0.0	3.3375658239198747	1.6723221538424202	4.02922605942526	78825.45771519103	3.23280390908383	2.188363416363352	0.6769240575619917
3125	20.0	17.0	-3.0	Slow	59.0	1.0	4.65918818514134	4.271993319289292	4.250544768438991	2.953499925638853	6.472913368703978	4.562950621269432	1.6372531796471776	3.34672032958494	1.2703283174230047	3.8087299174761586	75437.28845002319	3.0938476992176183	2.227047364209476	0.719830728882333
3130	10.0	5.0	-5.0	Slow	56.0	1.0	4.810689873052839	5.65439830435086	4.543211275715337	2.332759483113148	6.596680263621976	4.894570422956869	1.5241389186885337	3.3192378214413365	1.948009621926376	4.034889594483234	81177.0912975835	3.329249530311426	2.0925889785349656	0.6285465631026632
3131	38.0	25.0	-13.0	Slow	84.0	1.0	5.748187481411879	1.7815569557990856	4.768967667543651	2.1758758509770644	6.583830442761414	4.736431698224236	1.9725345921312696	3.9001520740500495	2.534334318736877	4.030628294046815	87958.69145820478	3.6073777409754655	2.103538186217021	0.5831209687863843
3132	17.0	27.0	10.0	Fast	62.0	1.0	5.369644453919075	3.635150724032634	4.508003895072223	3.063735894586857	6.357140249963018	5.056635547682403	0.9090541691860704	3.2379852309926416	2.3741864111603115	3.884300373690401	78658.52488709113	3.225957629786783	2.2055878714144694	0.6836999864317063
3134	8.0	19.0	11.0	Fast	51.0	1.0	5.365157095537956	4.609725417820111	4.204367685450073	3.3082705801452024	5.997202066984555	4.897206536367085	2.008343458529335	3.4510167887841026	2.0436019942201695	3.949460626558176	76532.08861686896	3.1387478414005234	2.229999539374849	0.7104740302762846
3150	20.0	27.0	7.0	Fast	72.0	0.0	4.720316776049712	3.791178520380481	4.4990039364996	3.5754333570740595	6.557943052396553	5.0056559850079205	0.9416547313730332	3.1156557780676626	1.8360318632034442	3.9768301585464068	78326.4700679994	3.212339337571234	2.1945683902489708	0.6831680829647789
3162	34.0	40.0	6.0	Fast	75.0	1.0	6.309068840103868	2.9880393056027623	4.266059389064861	3.810463669558048	6.37830005870957	5.097745621638519	2.2978517056957424	3.773798875794701	3.147108874762894	4.113310527428635	83944.44689781278	3.4427448180212763	2.221511363959286	0.6452731283066674
3166	35.0	27.0	-8.0	Slow	73.0	1.0	4.6251477264699625	3.584409361597042	4.41635335823427	3.3363033854788773	6.62646396018385	4.748831520144889	0.8256692304473889	3.4030474394994763	1.825174239435001	3.6668850552148933	76259.53257602174	3.1275697238248674	2.217441698156361	0.708998099152347
3168	26.0			Slow	77.0	0.0	5.104714059731666	2.8758685089633484	3.875445885189513	3.327740530244719	6.268683280419912	4.790537476609792	1.4966975385338217	3.1757701449267906	1.758355833022571	3.921724513224699	78159.59093215663	3.2054952603107343	2.225767834076221	0.6943598286589358
3170	5.0	5.0	0.0	Slow	73.0	0.0	4.816215687622865	3.3282950648559533	3.851189342057546	3.1216918165920293	6.658152916714876	5.120173583300152	0.435185850750129	3.094881936694644	1.8135673779204773	3.7948368387217974	74510.79438527313	3.055850157292914	2.271661437555754	0.7433809176649001
3173	18.0	20.0	2.0	Slow	76.0	0.0	4.928318205015356	4.800149244464991	3.868479353125127	2.5497775843844384	6.776880412388398	4.710134167135404	0.0	3.2236468356310897	1.537896085848441	3.887602858207939	74818.66641984129	3.0684766607817453	2.2683464032246845	0.7392416220644037
3174	21.0	24.0	3.0	Slow	64.0	1.0	4.83606045704487	4.963760784892646	3.797438458230081	2.7015867594722405	6.513403890710949	4.634267986519324	1.4130524285485273	2.979911873908763	1.3432360753269232	3.806791622984398	73449.6672281698	3.012331018667506	2.2701522616468273	0.7536195371488369
3176	12.0	46.0	34.0	Fast	75.0	1.0	4.969081400451886	4.200998621890353	5.0185362583937865	2.4083477451494493	6.587563017845696	5.035342380792197	0.8121022256467316	3.3738502937428767	1.9328078186830462	3.90289859128319	76883.45918609627	3.153158314649398	2.263663510259012	0.7179033104170033
3179	26.0	36.0	10.0	Fast	64.0	1.0	5.289760705876852	4.685850467645246	4.024266481494827	3.596684735567345	6.3630133394467405	4.67522315299434	0.9055034027953436	3.6621558667195018	2.046006259492447	3.984440790721768	78383.91727027649	3.2146953726070002	2.213644949790433	0.6886015639465348
3180	26.0	41.0	15.0	Fast	74.0	0.0	4.407658662516464	3.2257407377920853	4.620228624637192	3.495976511880792	6.638540175259815	5.046355724790986	1.1811089132316792	3.0672636330903784	1.7847764387463447	3.7972233555422807	75476.00065477008	3.095435371150805	2.2010104600774656	0.7110501383878182
3181	31.0			Slow	81.0	0.0	5.483693263880254	4.475214615878225	4.452246183274739	3.2597937218323287	6.543961343502244	5.095249317019024	1.08683810391503	3.3086939983306687	1.5035899852683252	3.718263451624399	78143.65355812489	3.2048416338483734	2.2675625812349214	0.7075425661421738
3183	3.0	4.0	1.0	Slow	77.0	1.0	4.930306829897988	1.7232789507818744	4.27416473275279	3.1211364496047813	6.654418354890422	4.832181147742154	0.4333547584083358	3.469362654418049	1.744770518298978	3.8512257826561327	75579.3889018143	3.099675548612324	2.2189324244353568	0.715859345204498
3184	13.0	18.0	5.0	Fast	72.0	0.0	4.5171622891423935	4.382985224320249e-05	4.154437389814392	3.736052800851518	6.587924496873585	4.73889751142532	0.0	3.439669044161303	2.0586981100964934	3.5459235792735426	77586.13507933871	3.1819765852987207	2.2204535344025356	0.6978218654529214
3185	16.0	1.0	-15.0	Slow	67.0	0.0	5.611376019431132	3.2068119869290133	4.340248915246395	2.992893483084978	6.370029980868104	5.006342911037812	1.456280481510725	3.4059115734773076	2.9810314363434642	4.311287595065542	84274.03132180987	3.4562617939470073	2.1664429309520594	0.6268166109203779
3186	26.0	24.0	-2.0	Slow	74.0	0.0	4.727370492397223	5.364870044990931	4.468668025610852	3.2828860373319824	6.601475163461688	4.7698457759515005	0.9817766815252752	2.79518358288651	2.233173611398503	3.8721611822282136	76484.45161715725	3.1367941441642637	2.225158996351233	0.709373387194554
3189	6.0	12.0	6.0	Fast	83.0	0.0	5.169816795256463	5.346676830482289	4.351161865217416	3.084302425914541	6.6736836152422585	5.10055722078293	1.4058072473046377	3.5046308157837855	1.520403590046344	3.7367717807181586	77282.0989914631	3.169507402348485	2.226542296253077	0.7024882138199393
3190	23.0	33.0	10.0	Fast	94.0	1.0	5.521245512716774	3.231248065958941	5.75773268166599	2.800315975485607	6.607741608164134	4.924413480912249	0.5340127811137064	3.1856728134806427	1.9868911977215526	4.021830749587696	80944.50087195492	3.3197104897656122	2.1470213587401927	0.646749383300108
3191	0.0	0.0	0.0	Slow	78.0	0.0	4.99557496714191	1.4028694944603928	4.523053787011941	3.62967135557318	6.348690980014894	4.884353706847985	1.057235368268652	3.437266040162396	2.432092538044126	3.8023530787271564	79348.82097357263	3.2542681775652147	2.19608323525361	0.674831464586061
3203	18.0	20.0	2.0	Slow	71.0	1.0	5.784367873203451	0.051160189236434	4.481453950595318	3.408584159206531	6.353782000900575	5.00067610485072	1.7487875199822194	3.653354287598359	2.2683562795841454	3.9691366593194286	81337.11156884003	3.335812310578683	2.223962993904195	0.666692883217254
3211	14.0	27.0	13.0	Fast	76.0	1.0	4.623966330421087	0.0042318770215542	4.20084172961838	3.434916404290403	6.476276365688685	4.924660507973579	0.4954055713651288	3.199640325869633	1.7655127621010493	3.6526949933643453	75994.47001059141	3.1166989300164625	2.1683148382002915	0.6957085657549452
3218	27.0	34.0	7.0	Fast	78.0	1.0	5.23666863939849	3.297872243177882	4.519648832145676	3.119646679012156	6.630044286526994	4.85966150193208	0.7366195944083718	3.3077635422723555	1.6077508092263828	4.028470514321248	79709.88946199231	3.269076383627622	2.2187113724717107	0.6786964981568151
3225	26.0	18.0	-8.0	Slow	83.0	1.0	5.485188505180996	5.658445723127552	4.288388095054961	3.059382968234379	6.386015934903327	5.230179952199998	0.9665611456365848	3.3574337800846052	2.1824634659113924	4.112619836884054	79799.74691575624	3.27276163375123	2.20862715003874	0.6748510042438423
3227	12.0	9.0	-3.0	Slow	64.0	0.0	3.9825555675818025	1.922540400215518	4.031668675406374	1.985904765431116	7.511934461412292	4.09562910131617	0.6810920894249671	3.3072844453130155	1.072491872971887	3.4850607563965283	68099.63081566985	2.792914359007089	2.17716619483662	0.779531749079079
3229	31.0	23.0	-8.0	Slow	86.0	1.0	4.67283828968174	0.0	4.476543706214256	2.6215244436714578	6.750820856673278	4.64060936051786	0.9250651609084548	3.2736751528423826	1.698300498806022	3.843506879908372	74951.40940253584	3.0739207399637385	2.2125590016884797	0.719783777486339
3230	17.0	19.0	2.0	Slow	83.0	1.0	4.877066907581916	0.0	4.819448492950333	3.632419457858169	6.480774047666928	4.902753753398569	2.149021932216175	3.332774033965005	1.0783709294005137	3.926585126571135	76815.94321401887	3.150389337407984	2.209969816183116	0.7014907930429317
3233	11.0	14.0	3.0	Slow	50.0	1.0	3.799988708815536	1.9397832339893224	3.8772141829769433	2.8698319338171885	8.564785888760996	4.20981204521053	1.286307503351419	3.137663730834158	1.412192450276054	3.530185927136094	69432.0843073543	2.847561182272661	2.1526616225726	0.7559665021448431
3251	39.0	20.0	-19.0	Slow	74.0	0.0	4.471415099444029	3.705380800877604	4.762885606701103	2.837158121484488	6.478889316747565	4.6422163566065855	1.6190889841141176	3.340965338063769	1.849126595616147	3.928892742501681	75265.2687708993	3.0867927970676003	2.1847303802262386	0.7077668687496048
3252	21.0	18.0	-3.0	Slow	62.0	0.0	3.669196884611401	3.044771793712128	4.134459178381481	2.4714788319439225	6.50969109205164	4.359486030311388	1.6431542921915023	3.2024751404156304	1.5127079349064847	3.406595523341452	69177.82075620155	2.837133279588301	2.1733536347565128	0.7660383403043898
3256	24.0	21.0	-3.0	Slow	72.0	0.0	4.122316556111329	3.518661023109557	4.575965752593043	2.3942891320301323	6.569752338042514	4.561283362142198	0.8503881944358181	3.238380814013774	1.3415091734565276	3.6049873248538327	72634.1487871356	2.978884829066792	2.1925224175537137	0.7360209633279481
3262	22.0	29.0	7.0	Fast	81.0	1.0	5.047342072562179	4.025223740109127	4.303802662365718	3.1828225790711344	6.940061011629408	5.03713179339543	0.7953247638027264	3.145457424627346	2.1994406918944898	3.942246118458353	75958.60485593088	3.1152280218156454	2.2656378797290104	0.7272781114527918
3268	20.0	25.0	5.0	Fast	75.0	1.0	4.735088870478176	2.530515271581381	4.020795528753562	2.9787594155385384	6.636114149686803	4.95821164810969	0.89193939654024	3.109094188657523	2.0885172287308014	3.8232895828100726	76550.23495812409	3.139492062425628	2.222006150808562	0.7077595352581543
3269	12.0	16.0	4.0	Slow	75.0	0.0	4.023823091022132	0.0	4.0626570956282615	2.915610767624155	6.616648818162369	5.035685486863452	1.107942243228951	2.687344988327293	1.6466319043442077	3.6337383250708593	71056.44865197371	2.9141799061630524	2.1982617250669385	0.7543326223907194
3272	14.0	16.0	2.0	Slow	53.0	1.0	4.443308269165535	5.305861111246284	3.9889754684348944	2.5716209939443058	6.291295965408112	4.311851831187058	0.8156746107372959	3.0334073397505175	1.58741711182255	3.511208435100274	70045.53083349907	2.8727199620021766	2.1232139684178506	0.7390950936418313
3282	23.0	27.0	4.0	Slow	75.0	0.0	4.570244324306797	3.321648184897283	4.075866312069302	2.564378168565064	6.559664644815332	4.607365825805855	0.3217295663906621	3.330725904980748	1.7506818125160628	3.6708908505097457	73470.78110552317	3.0131969448190614	2.201008090635781	0.7304558581756063
3284	46.0	43.0	-3.0	Slow	77.0	0.0	5.635493220105722	3.99217020454073	4.171158779491911	2.4831811742842382	6.606692427557583	4.630696683820747	1.6792571331114263	2.968972662713171	2.3753741555078522	3.828591089110238	76132.35029941781	3.122353701325424	2.220852477799818	0.7112748839384191
3304	3.0	9.0	6.0	Fast	52.0	0.0	6.527049998975838	2.71679779073901	4.801929474387254	3.142661762646192	6.490765856487093	5.33132901782343	2.3764737651190777	3.6218433120853994	3.400508753116386	4.163507908583762	84622.61316177165	3.4705578953275498	2.2157878692303	0.6384527495595705
3305	15.0	10.0	-5.0	Slow	79.0	1.0	4.439935576842203	3.14479852918247	4.424821337832429	3.370910549628319	6.855616022786843	4.811173007184586	0.7303269304937654	3.3943527656461354	1.6614368869364438	3.896038463025463	75349.63532174384	3.0902528532889244	2.2033802294114837	0.7130094594223867
3307	9.0	15.0	6.0	Fast	80.0	1.0	5.670817680316727	5.130482016449638	4.326688340018299	3.5897754694521677	6.859236588238564	5.432047415965708	1.3971184090425814	3.7124737025353007	2.2488626798491915	3.9152661078479563	82015.98640410481	3.3636544479393353	2.1994073997390626	0.6538741657045991
3308	16.0	7.0	-9.0	Slow	81.0	1.0	4.667279048232127	2.838151055719078	5.132379425052866	2.956521363333119	6.743743837976455	5.0496002756593565	0.7891416220665318	3.397263245780084	2.2348077573336145	3.673700275121069	79433.2120043128	3.257729237760439	2.17120237167226	0.6664770294684915
3309	21.0	16.0	-5.0	Slow	68.0	0.0	5.229222588564238	1.9926850565358756	4.295311606808126	3.313746499103899	6.545115840227173	5.0592903756479055	1.901038713867248	3.496237749167059	2.481181132448316	3.9828326658762134	83990.25292280108	3.444623422991473	2.1750239473453794	0.6314255722127426
3310	3.0	1.0	-2.0	Slow	78.0	1.0	7.080241933338435	3.386067339353313	4.668714828379799	3.517867769664401	6.002450499234823	4.815380733866685	5.067741959486542	3.565446799120374	3.2959678659578215	4.04272032449329	83832.07008414523	3.438135999841908	2.2711326638289506	0.6605707288375599
3312	20.0	27.0	7.0	Fast	91.0	1.0	5.057645217801505	3.093543274762483	4.257757427019837	2.5939417256887336	6.688865727737323	4.985486768355341	1.2803684294224036	3.3861267750331443	2.1344941134704025	3.7573547018438456	78935.05141121401	3.2372985855396794	2.1745941871955687	0.671730907114378
3314	26.0	24.0	-2.0	Slow	91.0	0.0	4.786930861090285	3.151413992936282	5.187922109690277	2.841691393645261	6.690347249968758	5.071063286878774	0.965558975811929	3.07344674513983	1.993664817121588	3.936987585287304	76517.67750777912	3.1381568103916306	2.233638719044057	0.7117674935427505
3319	13.0	12.0	-1.0	Slow	67.0	1.0	4.003782112628423	3.8762418874188183	4.511809569928462	2.7258829109570337	6.865374485353014	4.332815326296577	1.5239733791033077	3.471547236462715	1.4219710336502562	3.7077874329057465	71962.18860127532	2.9513262765564257	2.1913474832175868	0.7424955885524243
3323	28.0	23.0	-5.0	Slow	82.0	1.0	5.692669895938364	3.3359533872001004	4.385120375629041	3.23530276547078	6.365097589751472	4.832267242960482	3.0781384226583817	3.443383707227753	2.646987142563962	4.1580450790868415	79242.1915985371	3.249895074377111	2.2051288884867475	0.6785228936618817
3327	7.0	12.0	5.0	Fast	67.0	0.0	4.850324379478768	2.7772513693539365	3.7292482116517234	3.8459315735099273	6.930571772894466	4.999815142855223	1.3513399874098224	3.2710767280486857	1.9126559761089148	3.653465214303804	79316.18123423195	3.252929550680062	2.2294344298197633	0.6853618283838475
3328	14.0	7.0	-7.0	Slow	76.0	1.0	5.648985938841434	2.8485818809319667	4.368998770844892	3.0299387086153287	6.89975568612361	4.282654784652113	0.8949023342795787	3.061493938847774	2.5673737145936086	4.0257656580160095	77535.29566945454	3.179891550238057	2.2078549084231716	0.6943174568140311
3332	14.0	33.0	19.0	Fast	86.0	1.0	5.84002255290322	3.4725267626936995	4.478098160156256	2.7677819023333616	6.453005532449525	4.829879996127872	1.4652849395894385	3.3602338718126177	2.512786149013455	4.091015724743325	82808.79154782584	3.3961691156882186	2.1549978958020106	0.6345376769694913
3333	14.0	25.0	11.0	Fast	79.0	1.0	5.160992772755903	4.46828353892636	5.1258866278560005	2.740735475940792	6.469521350226407	4.2838625228346885	1.9861342025346012	3.19767690397643	2.6253012784591383	4.080827198137324	81156.01844556617	3.3283852866983623	2.084809736756772	0.6263725292609672
3356	19.0	13.0	-6.0	Slow	90.0	1.0	6.101406357022838	3.304709617743867	4.704058559694548	2.7187714960743423	6.698371297994791	4.851174347124047	2.118834786814088	3.3729333770711727	2.8617319510818198	4.047001046776433	79926.14609195806	3.27794553959554	2.194352662719935	0.6694290575558599
3366	22.0	20.0	-2.0	Slow	75.0	1.0	4.966190490394518	4.634703615295576	4.411982064364867	2.069550947219194	6.439586571090374	5.2011947132400005	1.4054042735504622	3.6058672537558003	1.5225209567875841	3.9941549403749215	80012.08167965773	3.2814699454397624	2.161876116086595	0.6588131213201626
3367	22.0	10.0	-12.0	Slow	59.0	1.0	4.748133798537431	4.218928374053355	3.973914292303351	2.986882350987789	6.730422584356806	4.592546735725622	1.1169036703157191	3.344325564766813	1.559874508013871	3.5821181969812415	74722.37518722174	3.0645275473576565	2.222236497355123	0.7251479185179113
3372	19.0	13.0	-6.0	Slow	85.0	1.0	4.207744514980082	2.441329428073173	4.298907540131053	2.808479785549744	6.369483932686964	5.166960425272119	1.6623787038265718	3.5458175859749885	1.4453022648394398	4.121132186865624	73575.70866688293	3.0175002529173165	2.159055852819248	0.7155111702876263
3373	10.0	6.0	-4.0	Slow	74.0	1.0	3.904580434921317	3.0127527975514137	4.646623508476583	2.107239258655554	6.409124437264496	4.615569316526283	1.1457361399020245	3.3389819301460877	1.5111826847978655	3.7424350880600152	71600.13665363431	2.9364777366868027	2.215624400557537	0.7545174337129381
3374	26.0	35.0	9.0	Fast	84.0	1.0	4.343869695044584	4.431228471087911	3.8596018724716927	2.2908755441572506	6.096251309469823	4.409492769840617	0.0	2.767109393673029	1.2462550696869612	3.3402443711100904	68191.30440501384	2.7966740928111324	2.1193380264991286	0.7578063079071636
3375	26.0	28.0	2.0	Slow	63.0	1.0	4.67274213433396	4.898498604001677	4.382611923015188	2.066340671196172	6.673867316145402	4.8792842652668575	1.3072244932848789	3.308448800258328	1.5539529259274474	3.7826983288802913	75377.5885513417	3.0913992761900384	2.218151886653286	0.7175233513878774
3385	17.0	15.0	-2.0	Slow	64.0	1.0	4.49901669699333	2.8366755347525427	3.530882279665905	2.215868044658424	7.035271989972692	4.962687825903225	1.4627904965230158	3.381330884156491	1.2778782308965921	3.5276949367542585	70776.93403600699	2.902716402247754	2.2545361644271105	0.7766984697446893
3386	24.0	16.0	-8.0	Slow	84.0	0.0	4.204469418436283	2.1054367146690205	4.53030176474374	2.8699838964805835	6.5983205373071625	4.43686808583294	1.0409204779084766	3.2112850312738077	1.9601693805221132	3.539166816907182	71516.1826083809	2.933034598219288	2.2120226893013704	0.7541751933199649
3387	11.0	11.0	0.0	Slow	69.0	0.0	4.94917538168546	0.1705711840865235	4.401125271058855	2.8198643439899898	6.663757328247224	4.991449284343191	1.503145165950165	3.5697887083789372	1.639124380643233	4.054266434229933	79400.15715101369	3.2563735861466467	2.2309425329889914	0.6851000933614716
3392	17.0	21.0	4.0	Slow	63.0	0.0	4.893648585459829	4.648586237794185	4.239642441878996	3.3901971648050844	6.603274714760418	5.043362004710878	0.4266962908300978	3.3439731814080282	1.68411232843479	3.98633787419107	77290.5376056301	3.1698534883168645	2.219227763031363	0.7001039862273718
3402	4.0	3.0	-1.0	Slow	61.0	1.0	4.696989774853724	4.396145785597731	4.104873376726018	2.70975822255385	6.608074404501231	4.980486925360104	0.0	3.4969457386334892	1.6167209706135008	4.081074771628266	77134.01620870663	3.163434204515713	2.2258769734272748	0.7036265418839303
3407	18.0	17.0	-1.0	Slow	80.0	1.0	5.403455205967752	2.6123784505150747	4.440008691159951	3.002644919427946	6.155135973150355	5.344952739497979	2.7194375602786423	3.6938830916168706	1.8543287262655799	4.093277579753828	78499.47701254283	3.219434729628956	2.2578715095865345	0.7013252318743313
3408	5.0	0.0	-5.0	Slow	53.0	1.0	6.18805469005833	4.844405740512975	4.284506730233457	2.73704421890343	6.646047421322464	4.920564851988906	2.384005585579785	4.104738624578853	2.7152464387733883	4.229720867076859	81807.8305058868	3.35511752064499	2.1198265229435704	0.631818670458191
3409	24.0	47.0	23.0	Fast	78.0	1.0	3.14773488443732	0.0	3.739318873478428	1.9007335185328784	5.319989975541072	3.476809377412837	0.3440831013615001	2.3634543983805494	1.1931980603253505	3.550660295377768	58418.24827958668	2.3958597498087473	1.8438638860670649	0.7696039455607984
3421	10.0	12.0	2.0	Slow	54.0	1.0	5.19755877035376	4.003206430633249	4.184907071934845	3.5736411289187493	6.522765117473966	4.530201867653852	1.1857143408829092	3.070109448349739	1.6149798182710444	4.081321873091767	77763.6457053464	3.189256683154099	2.2199901042264116	0.6960836422696628
3425	39.0	47.0	8.0	Fast	79.0	1.0	4.973248489908833	3.5394814423081504	4.5118791310761495	3.765014858164232	6.525724377207633	5.095848486682331	0.3672346182699173	3.3336339824139487	1.6108835554608785	3.8662022363703716	78046.97778555362	3.2008767496023305	2.200553561067956	0.6874844130930484
3426	12.0	15.0	3.0	Slow	82.0	0.0	4.902449885457524	4.009992048247442	4.578359104110041	3.4658569551450893	6.452358216528243	4.68737988290752	2.161081482277184	3.0401805136009323	1.802633252866533	3.972084483539678	78032.49334915356	3.2002827112805465	2.193644938733443	0.6854532712212843
3430	14.0	7.0	-7.0	Slow	67.0	1.0	5.195004996323491	1.8519548762059757	4.437846931344659	3.201400188375971	6.614421276249282	4.879823372497389	1.402896773849435	3.4461689745882214	2.2753172852078265	4.005753491248235	78027.65025694812	3.200084085508269	2.187258807513472	0.6835002036097644
3431	7.0	7.0	0.0	Slow	75.0	0.0	4.916696375954883	5.8849983427125485	4.684498975769093	3.4526310140651133	6.6669553747502	4.793250842244086	1.940865841733292	3.199992251981128	1.8754509842798779	3.868413550375684	78916.56426323077	3.236540387287486	2.231091507791415	0.6893443465777124
3433	15.0	18.0	3.0	Slow	96.0	0.0	4.928465078202144	2.427681255328365	5.349021973851429	2.9988363579670287	6.242499615925981	4.870621175906343	2.209197557019618	3.6507863568325356	2.1709629738919336	4.096310460281348	80605.32882654112	3.305800304578646	2.228056920484119	0.6739839195411368
3434	35.0	28.0	-7.0	Slow	68.0	1.0	4.932028090299562	3.108096184601916	4.430231739701058	3.1631444556299524	6.1342414791224105	4.433426871593211	1.8066127737535072	3.172827735323927	2.3162757783661445	3.8337249093285553	75187.58926039017	3.08360699095231	2.1429018998737632	0.6949333073987694
3439	15.0	30.0	15.0	Fast	71.0	1.0	4.52143398040743	0.1253003690915228	4.30114862594527	2.649675234830714	6.838876152022767	4.230641105503765	0.9787623437210796	3.091032779192431	1.6357304654437639	3.808052009756349	73838.14070346809	3.0282631630016033	2.192919360298765	0.7241506164129196
3440	31.0	32.0	1.0	Slow	73.0	1.0	5.377238299289007	3.178030971566106	4.162645099909489	2.6679851993272883	6.807342040794376	4.70979240338244	0.6990931664321932	3.2960972434389433	1.3946801740403558	3.71698469083126	74992.88023171487	3.075621549100392	2.246667472026562	0.7304756796908332
3441	25.0	26.0	1.0	Slow	88.0	1.0	5.462389388285564	10.948797931495594	4.856622232208901	2.7148345665709246	6.144864181771049	5.038545924853071	1.5841158712615702	3.5996383665993377	1.5309623119735996	3.782398002330331	76533.31933688236	3.1387983159120023	2.237154325992038	0.7127420713554016
3442	11.0	29.0	18.0	Fast	77.0	1.0	4.768713657030485	2.6248565612440147	5.067982830184302	3.4780787398154525	6.406444832205525	4.304693557471008	0.7828094442435508	3.1175376185458297	2.0489089468099073	3.9956608004219043	77030.3790752816	3.1591838196809907	2.1760270433423345	0.688793840039427
3444	22.0	30.0	8.0	Fast	82.0	1.0	5.728587206665419	5.627408395552824	4.887978478733934	3.165582372066305	6.72471847620247	4.689807928369787	1.5180264552503553	3.377504789607904	2.6153644978612327	3.944458634123659	78988.57006761359	3.239493502342353	2.244696805519086	0.6929157632143016
3445	15.0	23.0	8.0	Fast	61.0	1.0	5.739961483707463	3.099216081203198	4.658645654337596	3.061344188288391	6.616953109310026	4.952259006559809	1.354813212317705	3.4661860394416992	2.176755691345086	4.122702709513822	79331.15188272212	3.253543529619904	2.2286615439514263	0.6849949412592764
3446	23.0	43.0	20.0	Fast	89.0	1.0	4.397967206217738	3.201994489853165	4.334461013423418	2.7788288439697366	6.438405973600228	4.624159396890481	1.5552762701976357	3.1126515127390433	1.7728269818744664	3.461503709031324	72242.20732422435	2.962810454998333	2.174493968666306	0.7339292431173381
3448	24.0	22.0	-2.0	Slow	70.0	1.0	4.763501872880046	3.219216544947415	4.2974555684828575	2.956080821070181	6.468228138331378	4.757028581908248	0.6762583801084744	3.221806721700683	1.738735184601618	3.6622295681776476	73200.03878278803	3.0020932117782073	2.175570837999218	0.7246843984654895
3454	21.0	18.0	-3.0	Slow	72.0	0.0	4.195560206924612	3.8982760830803542	3.748149903609509	2.028689371774432	6.932120242749404	4.2889860054591145	0.0	3.3367097466095292	1.2410146941995137	3.433782643400679	67392.78327249305	2.7639249998971844	2.2733617300570397	0.8225117930587167
3455	21.0	24.0	3.0	Slow	81.0	1.0	4.507464843639736	4.50942349012256	4.415751907253286	2.733352171145969	6.552547683182273	4.818932344010497	2.014930113847308	3.5111423503958226	1.7880580406109179	3.9363588970448706	78196.84874730032	3.207023284554826	2.1882196893203862	0.6823208978675189
3459	13.0	18.0	5.0	Fast	66.0	1.0	4.067724752897745	0.103196681767632	4.27391865422162	2.309205297254262	6.506787573020682	3.959501247399962	1.4173313631908186	3.074022189855995	1.5018964149137741	3.72634482041415	70149.62452285548	2.8769890711912183	2.180896866925616	0.7580481033855688
3461	29.0	42.0	13.0	Fast	77.0	1.0	3.9580909791361782	7.003433582608005	4.54933032552642	2.6506634750314326	6.576033800358504	4.569472863722257	1.9155935595074909	3.2555832846094463	1.2899563757140233	3.8599382359633925	73216.9896251154	3.0027884027853586	2.1967350171961857	0.7315647961054196
3462	41.0	37.0	-4.0	Slow	58.0	0.0	4.983495294414508	0.1363289542869954	4.312106049938234	2.964823707127193	6.499088472667641	4.751763626590376	1.6638956304659995	3.0825937282718985	2.1683867238394767	3.8997849047403426	77419.61798056586	3.1751473559679226	2.2184524155289247	0.6986925229365052
3465	12.0	10.0	-2.0	Slow	77.0	1.0	6.012278138743594	3.50988582438094	4.281097311085813	2.623197318481832	6.481578268733556	4.609873133531881	2.528346270896577	3.568306705898223	2.771798187983824	4.062175129095461	81099.18350217835	3.3260543617347476	2.204080067627492	0.6626708902638124
3467	18.0	20.0	2.0	Slow	80.0	1.0	5.060462487986107	5.2523815956704585	4.187221408109982	2.7599419629619115	6.537344218253556	4.924703258363718	1.135659630892565	3.1677731605801154	2.1818333878680605	3.8046583123403854	74933.41534637447	3.0731827644824046	2.2107696524855096	0.7193743758625688
3469	16.0	18.0	2.0	Slow	70.0	1.0	5.126923312308143	2.944196902793644	4.5786368624717415	3.2359001116028048	6.510189744269196	4.943930700759813	0.96905284243971	3.1635042939398774	1.4954648557004508	4.125798311998743	77370.29031458683	3.173124320821344	2.2251379431059934	0.7012448983672759
3472	9.0	13.0	4.0	Slow	74.0	1.0	5.617792149930968	4.031448131766238	3.846683857470801	3.5022542127342406	6.399485580734252	4.673041891618141	2.239914288584003	2.949141883656636	2.4276972854040397	3.980052330847294	76602.79682518184	3.141647739211001	2.194998687910965	0.6986773093105948
3473	14.0	18.0	4.0	Slow	68.0	0.0	5.041273651443325	3.7671356735947614	4.103363351192697	3.1602070521970806	6.313332933367071	4.580416868917027	2.1361815407459908	3.2310904137209673	1.8964694565040283	3.6376093970875667	75860.08936361135	3.1111876866510007	2.183718762066532	0.7018921004168243
3476	29.0	40.0	11.0	Fast	79.0	1.0	5.267513326008346	2.431553430566028	4.09733268023964	2.8668288700090843	6.263556536887867	4.871868284484778	2.415179958380329	3.267327242375611	2.253551514083077	3.8422607313410304	78083.89012913361	3.2023906053042532	2.2441217904525144	0.7007643246177272
3478	9.0	13.0	4.0	Slow	90.0	1.0	4.062277166359851	4.266374283215059	4.308324466582838	2.6732850451685986	7.303853794178024	4.359240025529329	1.8355279859540332	2.569795639038932	1.658859939681409	3.5470407258176992	69009.63638896501	2.830235671942132	2.126998630755828	0.7515267722456099
3500	27.0	29.0	2.0	Slow	64.0	0.0	4.495305019461848	4.325940416008844	4.207994336359345	2.624049410674787	6.5461088644566265	4.600240014271073	0.6091942253254629	3.195837515307548	1.3410044639139345	3.8849482349937525	75440.17623501571	3.0939661335773163	2.25302487737423	0.7281993570401087
3501	23.0	32.0	9.0	Fast	61.0	1.0	5.136987012052973	2.027890077088498	4.432785739087241	2.493406523157975	6.562859063632958	5.110722368915531	1.674460651560259	3.6108539370723753	1.3345478103149253	4.447047063239605	81793.09380939197	3.354513136586637	2.165516334554493	0.6455529016664093
3502	34.0	34.0	0.0	Slow	84.0	1.0	5.625802341282902	5.145767111423576	3.960956460173687	2.0675870927990365	7.8025939099150685	4.47110940444095	2.5066527153892424	3.3305124000117776	2.399348667611008	4.012220290672421	76624.17509720978	3.142524508764704	2.1917922333617277	0.6974620340387625
3505	17.0	37.0	20.0	Fast	87.0	1.0	5.230176108636421	1.4867709986649955	4.4625693445992045	3.6967283319033823	6.370302055523533	5.137966587323595	1.925942468943754	3.284345919777478	2.0855800391642103	4.01666790579596	80000.05933823193	3.280976883001761	2.236660517976313	0.6817054542074499
3512	17.0	12.0	-5.0	Slow	81.0	1.0	4.957561772921817	3.14894223694446	4.372499444004112	3.1859489826726253	6.661535847155859	5.002004854113975	0.8582468245077177	3.4157471145947933	2.3545385865808366	4.029245223176202	80692.8162867501	3.3093883560985153	2.190417052328401	0.6618795241762406
3520	36.0	47.0	11.0	Fast	85.0	0.0	4.2493012160859065	3.27169159992349	4.530913483529707	2.3334008336221608	6.526755869312734	4.844907837395157	1.641661625020512	3.5600756058752694	1.5476918059294213	3.876808388823802	72901.89253494551	2.989865584011217	2.2044928741225487	0.7373214864875315
3522	22.0	15.0	-7.0	Slow	68.0	1.0	5.401248172740162	3.5208370815716057	4.377415313465736	3.545140558300039	6.630286057430526	5.166948378032943	1.984151827538444	2.944482154406	1.2999939083458256	3.901838180230593	78616.92570510914	3.2242515566217915	2.2428794951663695	0.695627732560859
3532	23.0	19.0	-4.0	Slow	75.0	1.0	4.78983877937949	4.279463866711638	4.486630717458454	3.4367734955030973	6.604069840634545	4.923981081750455	0.7087152077302965	3.453365013718354	1.4325007549844082	3.9907667804668043	78740.77345960766	3.2293308230983744	2.1946970563675263	0.6796133617083145
3537	14.0	10.0	-4.0	Slow	55.0	0.0	3.6691401804730073	4.016273444451083	3.793895882548878	2.371999270391704	8.566575445839502	4.261199814909283	1.638421432662677	2.8459542044187267	1.2127023165190394	3.411294424193089	65977.03718725934	2.705862165740858	2.1362579883306507	0.7894922460891509
3539	10.0	13.0	3.0	Slow	68.0	1.0	5.587346987142249	5.290800363904755	4.3042846903180125	1.9763819671924208	6.544584299200436	4.656736609042191	2.3565973988768576	3.41035624630052	2.22584885720609	3.9565850611937483	76712.94266372523	3.1461650602356244	2.215084943124082	0.7040584955513087
3550	15.0	9.0	-6.0	Slow	64.0	0.0	5.518415538886223	2.1023961047454924	4.205627103907173	4.24472725810138	6.69834351378601	5.291960798873856	2.422337969078077	3.6244340218691833	3.1007002089174747	4.207420928173416	83793.80987922255	3.4365668654071504	2.1725623847298556	0.6321895768738032
3556	24.0	25.0	1.0	Slow	80.0	1.0	5.6936347042084	4.2264083391741805	4.514065435176913	2.7079156703101583	6.6515310743541525	4.551479103849817	1.1391682199527813	3.3344411417612223	2.1346304662465383	3.8437398228525876	78060.89976791988	3.201447720457691	2.220600279925658	0.6936235666483492
3558	29.0	27.0	-2.0	Slow	78.0	1.0	6.179628483416077	2.370208928051769	4.638919506851863	2.891734134402413	6.919197045439973	4.890952471457022	2.420598276574311	3.3013387255473283	2.7394018910658104	4.02407584734284	79658.1081697358	3.266952719916983	2.1838666723584876	0.6684718730616062
3559	17.0	27.0	10.0	Fast	52.0	1.0	5.455859809386185	4.777829977006258	4.2778360081851545	2.7918474038029726	5.951597119338918	4.525574052759931	2.251631240784332	3.6776168850141553	2.6455879784490413	4.028053929413871	79963.84707593826	3.279491739159999	2.206764845854867	0.6728982258457759
3566	5.0	3.0	-2.0	Slow	63.0	0.0	7.603604092448909	4.922216881186928	4.596255365589787	3.935214563108855	6.420187621326416	4.914267917765731	3.988675598900765	3.840755534594534	3.8307021356622877	4.3812272146262226	86907.67700475706	3.564273346378914	2.242788963565395	0.6292413954733681
3567	20.0	26.0	6.0	Fast	80.0	0.0	5.12907690293063	5.425982898372364	4.192943729985994	2.886598919151764	6.629748571848168	4.412354749602915	0.9862631083256148	3.153727804826679	1.57911410802887	3.775990775913908	75802.59167133807	3.1088295809103914	2.240061466275773	0.7205479385177022
3573	14.0	25.0	11.0	Fast	66.0	1.0	4.643469495684443	3.4663399879794747	4.3301281087194985	1.5812692872277203	6.735359702490252	4.851649111025986	0.7707850775136251	3.0878228480810486	1.416024452775303	3.6821665795245315	72966.7890290307	2.992527130748091	2.265319809029466	0.756991984721349
3575	36.0	28.0	-8.0	Slow	75.0	1.0	4.627443416814575	4.117728284108009	4.840956636796739	2.9333611281963217	6.660423822542139	4.73134618738201	1.0625293124047512	3.1628035624840645	1.8391970220281888	3.896395570366163	76459.61599361342	3.1357755810857326	2.221126865565473	0.7083179582891167
3580	19.0	18.0	-1.0	Slow	83.0	0.0	6.290232700250902	3.351895417781884	4.432819138439507	3.3909565257879044	6.653280762374184	5.036380246644568	2.2865647844778527	3.6996297285587842	2.656252922254164	4.241319627364202	85090.29141640873	3.48973840037767	2.18735168901285	0.6267951379911428
3582	18.0	24.0	6.0	Fast	76.0	0.0	3.7811708392654495	3.290859329140041	3.575747978172436	1.641416550645632	8.60124708976227	4.3618034439886735	1.069970198455393	3.003412436734639	1.2357099231632656	3.277874464762036	67100.66567808087	2.7519446203535605	2.1473898375225944	0.7803169588964135
3586	16.0	23.0	7.0	Fast	76.0	1.0	4.555233316134779	4.258255084879697	3.8382559600680266	3.042337907255893	6.521165406492209	4.89199750996582	1.524169014754307	3.163876113693618	1.8482741824266367	3.5127909839444764	74491.79511881874	3.0550709559454843	2.1941809332864204	0.7182092483996386
3587	9.0	17.0	8.0	Fast	65.0	1.0	4.8890451484222295	4.40191029607167	4.462222499643781	3.400331620371711	6.457364461396862	5.00078875819407	1.0676180674665043	3.5501326425091984	1.8779973661115694	4.175680131941025	82855.70609624912	3.3980931836217496	2.1199432553347886	0.6238624183969248
3601	33.0	32.0	-1.0	Slow	77.0	0.0	5.858020793062524	1.7296223748680637	4.409614960796705	3.213746981212144	6.487285353625199	4.903009338772539	1.4289892097234964	3.6106414413432044	2.935408551396929	4.0543124843359095	81341.89674604159	3.336008561130361	2.2478082438145193	0.6738014992537612
3603	16.0	22.0	6.0	Fast	72.0	1.0	5.182215557398103	0.0	4.178953610069933	3.678871928157246	6.424213327889543	5.0837324748312405	0.8668826640122076	3.51055554915762	1.8411419247200664	4.133224091672688	82301.04755641062	3.3753454274047745	2.2390367453299396	0.6633502052266329
3605	25.0	33.0	8.0	Fast	89.0	1.0	6.361298143850979	3.069093755790665	4.945209708652489	2.711389178559297	6.554027012094358	4.939945864952315	2.442970027927347	3.8565538900037595	3.5361623660223267	4.663509539961505	89322.80589609515	3.6633230486853607	2.07087395820589	0.5652991465357956
3606	17.0	20.0	3.0	Slow	64.0	0.0	4.927038354293544	2.9503358966179785	4.2230517883684415	3.892556173468741	6.547034865085912	4.898488929892658	1.3789554611409065	3.41042622585675	2.3005176507421115	4.167273790970042	81254.18671923791	3.33241138166911	2.1939210152595754	0.6583581994016908
3607	24.0	9.0	-15.0	Slow	69.0	0.0	4.9383893083623045	4.062268530440836	4.342967128924784	3.236181850596301	6.486382939804395	4.793230029689848	1.3215471731126809	3.2846603904894978	1.8406259023458336	3.9005216410944743	78283.39475910859	3.2105727252228435	2.2186582095894134	0.6910472705109483
3608	23.0	37.0	14.0	Fast	60.0	1.0	5.067647320708492	3.2773033964024827	4.540969575132527	3.65812006155563	6.782526513007032	5.035738265171155	1.5308648052073734	3.2574814618335166	2.046046147781052	3.9082236438594293	79808.3461865532	3.273114308598335	2.2088314109133056	0.6748406953799639
3609	26.0	43.0	17.0	Fast	83.0	1.0	4.419815269229272	1.524690580163249	4.386914386480929	2.911066438365256	6.898595341524152	4.780367847689061	1.585717313633732	3.1402744425561724	1.827319945374003	3.738576419667926	73931.3666686583	3.0320865631242384	2.179300476916195	0.718745890923632
3612	23.0	8.0	-15.0	Slow	82.0	1.0	4.144299308676812	1.3309369502538149	4.886847629828027	3.3184065098190345	6.762136169901112	4.771526444277257	0.503717122419389	3.2057249933971477	1.6866743629547913	3.883629888285541	74579.77875534486	3.0586793567380903	2.1730400288367306	0.7104501861561484
3625	10.0	9.0	-1.0	Slow	80.0	0.0	3.922692619364813	2.113427134558315	4.155579246250929	2.38100366746599	6.561239058839488	4.4069243662089885	1.2340843318623411	3.303009704582954	2.0319829204444573	3.7553155894816452	72138.35682721953	2.958551319657939	2.1952256987300816	0.7419931985464729
3631	17.0	24.0	7.0	Fast	81.0	0.0	4.740684752763792	4.123194379881792	4.336876056648211	3.43835407165648	6.697398532171715	5.11063885932169	1.3002174600848646	3.2548784940570497	1.7807444061102282	3.880859682134882	80374.40428267117	3.2963295854764043	2.1327075365016444	0.6469944325057474
3650	13.0	15.0	2.0	Slow	82.0	0.0	4.544590481035543	3.257935397124024	4.329152306354968	2.9806432045548874	6.571811790891959	4.8526880488985125	1.690493083665081	3.2112475059612393	1.6556398436798299	3.7030863215907144	73879.62120306573	3.0299643687432116	2.219869656281857	0.7326386232601162
3653	16.0	20.0	4.0	Slow	94.0	0.0	5.547927892528056	0.0	4.95539185560999	2.274491281263276	6.355220697331237	5.241878309251196	1.6197181863824592	3.292859177358888	1.542017444016607	4.044435410814923	78599.63659840729	3.2235424926550174	2.2079411494366297	0.684942255151053
3654	14.0	29.0	15.0	Fast	62.0	0.0	4.867520919148714	2.6541834596519958	4.53180562848075	3.336883195751804	6.746433702632265	4.68756464748911	0.4307305928406703	3.1094226292367324	1.9747504333208008	3.655073241933519	78859.27057026829	3.234190648003457	2.180557856622615	0.6742203598134714
3660	13.0	15.0	2.0	Slow	89.0	0.0	4.418527302101609	1.8371197627547928	4.55284428499675	2.2898757687387543	6.689271201058747	4.502483367546508	0.7173261311975616	3.1079106944276984	1.961557230732345	3.849722358730306	74023.17314159735	3.0358517467742834	2.235264604549158	0.7362888753165704
3661	8.0	2.0	-6.0	Slow	74.0	0.0	4.232514945135962	2.392872410108537	5.052376765560712	2.1741443189733465	7.041177260297565	4.547307921780376	0.0	2.866805662927807	1.053784151378522	3.2093951855214695	65591.25243208808	2.690040291682241	2.1892792098763483	0.8138459497427504
3664	5.0	13.0	8.0	Fast	74.0	0.0	5.060864506427483	3.190523207449005	5.792066650889637	3.0429331976652545	6.400196342026577	5.493026011375444	3.766139278637713	3.893129334137342	3.2149038052716086	4.76824778109188	92361.7402917299	3.787956375004302	2.110754360591115	0.5572275903946036
3665	16.0	10.0	-6.0	Slow	90.0	1.0	5.034523875334392	2.9051910619918284	4.501961350828683	1.7669004168479985	6.942760798102315	4.634337695963632	1.2271126089377202	3.168357318202356	2.0115084739722118	3.77997408789662	75901.5447901002	3.112887864089743	2.2390889722514324	0.7192961490150008
3701	15.0	13.0	-2.0	Slow	60.0	1.0	3.7731418447882112	1.2247688488435298	3.660460903842132	2.5753074894207875	6.542637249160831	4.147843945646279	1.028491357719696	2.4738678316018925	1.4682618343876612	3.256342307153862	62672.07696996086	2.5703185403748865	2.0730724526417768	0.806542696375959
3702	14.0	7.0	-7.0	Slow	85.0	1.0	4.353824335985996	2.1665162171964045	3.869210101641913	2.8112490603715568	6.778668546126482	4.435915237878893	0.6967648255091451	3.298217654529434	1.4400861004398022	3.7960202982845814	73393.69988130953	3.010035675729382	2.192924613023645	0.7285375061060552
3707	8.0	12.0	4.0	Slow	74.0	1.0	4.1159737519872905	1.760744693423086	4.011012512738247	2.914505207226465	7.073102562480321	4.807390988982792	1.5867599403674018	3.1265062774363623	2.147698805960633	3.8863768537257832	76134.61162178905	3.122446443086948	2.2462031281274033	0.719372597639862
3710	24.0	16.0	-8.0	Slow	67.0	1.0	4.913334647210567	1.463020772555468	4.383241173513311	2.947148077360336	6.653852536228309	5.034726344640863	1.1503582050927317	3.167766602869862	2.1837114376242632	4.069603131937917	79179.69911551001	3.247332121375959	2.225097410266591	0.6852076233323956
3711	7.0	5.0	-2.0	Slow	49.0	1.0	5.684863610729098	2.105698189674068	4.3402702824390325	3.1792419131802285	6.5482439442228495	4.817403255323752	1.3121539833116256	3.2795545545883367	1.9772720774204817	4.162909730936389	82730.44198944744	3.3929558294486912	2.129361287793945	0.6275827824605528
3751	17.0	9.0	-8.0	Slow	82.0	1.0	5.305208127302125	0.1144473871580671	4.045879767228486	2.8309205307030085	6.272219194093737	4.964112098009113	1.817475910919216	3.064667488892949	2.675247998027443	3.7840229191490042	76822.13338383535	3.1506432097705512	2.1574101910462447	0.6847520847818485
3752	22.0	12.0	-10.0	Slow	66.0	1.0	4.466424828400338	3.3573957628413877	4.099320455488569	3.121683529103951	6.492359553682276	4.648902557116672	0.9423238224084294	3.167218572682298	1.9781020838054815	3.716445671995265	76077.14543179394	3.1200896293234606	2.1870508578727894	0.7009574777470533
3753	21.0	17.0	-4.0	Slow	82.0	0.0	5.869799861729032	3.5757963753290816	4.388237763977924	3.5703900658000918	6.449000033940462	5.109978963539267	1.9020581390136344	3.4858927996831826	2.5240290414362065	4.119166561984851	83218.3884155193	3.412967576406484	2.229446822950443	0.6532280544164366
3755	8.0	2.0	-6.0	Slow	62.0	1.0	5.458965946454775	3.4676055500829976	4.547690422777002	3.3378038440207267	6.40698047147424	4.711136941718793	1.6216135251128354	3.1230714770706243	2.1938115101571225	4.025877100397166	77305.62299733877	3.170472173126308	2.1807407415935742	0.6878281639718816
3758	6.0	7.0	1.0	Slow	83.0	1.0	4.499801250524024	0.9834646489041904	3.711759192983234	2.7765146238365013	6.403194426660392	4.906313402145773	1.512545483366348	3.2624862274656223	1.4731516060784495	3.8933876742778497	75347.89259024961	3.090181380070115	2.2115525384024477	0.7156705548079232
3760	21.0	30.0	9.0	Fast	82.0	1.0	4.912146845676297	4.466966384273079	4.3275077345872095	3.3827488602234825	6.469112664200403	4.7710985353193855	0.9720853077849716	3.3997330167851487	1.8406671382024886	3.80774733895679	78008.38469076058	3.1992939626280843	2.1893986688185914	0.684337860182824
3762	10.0	17.0	7.0	Fast	84.0	0.0	4.644046612952469	1.6383658230131122	4.3627994897302464	2.9812827675165874	6.677000757341547	5.032947164099129	0.9792219946820424	3.1766507804752697	1.968174526514136	3.7428178017787266	77725.65946588806	3.1876987846404488	2.2352840771246267	0.7012216419799243
3763	23.0	25.0	2.0	Slow	73.0	1.0	4.723804268317648	2.206886986346318	5.174702022473184	3.241982006021506	6.432612049990096	4.902454709258101	1.0637928327569797	3.257122806867925	2.293041676706793	3.980333811160025	77325.87290425807	3.1713026659663726	2.214464601717364	0.6982821057101648
3766	19.0	17.0	-2.0	Slow	77.0	0.0	5.423460518639358	3.781328236198559	4.295142597673223	2.0275893427720355	6.1769869137875855	4.837776767474138	2.429747173190009	3.2123494444761715	2.0548281609563186	3.8463074665499795	75691.96256038785	3.1042924398305316	2.2588968704058385	0.727668602916983
3770	40.0	39.0	-1.0	Slow	68.0	0.0	5.461371394590006	5.107269393592545	4.997680807990455	2.961034277338964	6.467704986653295	4.855107670065379	0.5087288235746195	3.533528778045807	2.4187855395990057	4.125027665399383	79363.23553476851	3.254859350152504	2.247585231384445	0.6905320012513396
3771	16.0	25.0	9.0	Fast	88.0	0.0	4.9379045990030885	3.987047946981335	4.012541857360881	3.099535914000068	6.396466070302105	4.819397397330644	0.7599509083083719	3.1644572227388443	2.081537663778534	3.728530596455192	76612.04883103119	3.14202718414597	2.21921098263328	0.7062988784858657
3773	16.0	28.0	12.0	Fast	64.0	1.0	5.681893362615374	1.906675137061107	4.624943098412038	3.2274515221599613	6.045571839471562	4.765736285268873	1.7701989844820298	3.5086768604191505	2.213280996511123	4.067582555747503	78897.6660717738	3.235765331246106	2.2181704159757816	0.6855162545441147
3775	23.0	24.0	1.0	Slow	76.0	1.0	4.612588406698718	5.022789462263905	3.2443512754123924	3.183964422314258	6.405694602969748	4.426130544269806	1.9188746834047197	2.878533132917309	2.1249623496371552	3.5614684708262407	70617.10505628407	2.896161467263424	2.1536033087389193	0.743605834645683
3776	25.0	18.0	-7.0	Slow	76.0	1.0	6.365540324001534	0.0	3.671055546005082	2.570244324306797	6.089555352427871	4.952170461780489	2.7934235748572704	3.9113822073250084	2.8981992341507357	3.832811842431071	75182.1478998599	3.083383828891437	2.151273647520986	0.6976987197197921
3780	20.0	21.0	1.0	Slow	83.0	0.0	4.909893083770042	2.961875176041004	4.079224488561045	2.67445387196237	6.714424125995659	4.74606011141619	1.80566804404188	3.2266428261185918	1.5456371621239988	3.5767756090668192	74381.71100787987	3.0505561665045264	2.2233878289434994	0.7288464721646777
3781	7.0	16.0	9.0	Fast	85.0	1.0	5.117923562091214	2.613538724935108	3.850139320146844	3.033465290604339	6.7326897885482335	3.866848647449276	1.6145967795020673	3.1307867190142895	1.8928063809280349	3.771454386461124	74469.09086858742	3.054139805134209	2.132162890975299	0.6981220012485982
3783	5.0	2.0	-3.0	Slow	64.0	0.0	4.489908957660566	3.197193885076306	4.281327329659484	2.3434987873931483	6.847583575334116	4.62812032749618	0.5315586281852065	3.2240763345286445	1.3492664314176481	3.4073944017700284	73042.23381372755	2.9956212858847375	2.212495835935904	0.7385763707130579
3784	9.0	6.0	-3.0	Slow	67.0	1.0	4.08622328844868	2.1751636825898952	3.715234455240015	2.358311858451795	6.578374201047435	4.523461591171871	0.9790851394040134	3.160213078602066	1.5303937670083434	3.762642618689341	69319.19571504141	2.8429313749350533	2.1754007385851293	0.765196090404657
3785	28.0	16.0	-12.0	Slow	69.0	0.0	5.577649369791594	2.9982171705005447	4.470289561933141	2.929999245751578	6.27817250853352	5.1796702793474285	1.041880767613923	3.141728668995106	1.8275856313649144	3.801955024019651	78307.03524287455	3.2115422730129417	2.236090623471072	0.6962666959094905
3787	7.0	12.0	5.0	Fast	61.0	1.0	4.51560523222867	2.030526776984077	4.474786452930761	3.004068069215761	6.476342800384362	4.710679718880518	1.512049857856653	3.3177361000306496	2.053336759980461	3.738421718933976	75349.94660819255	3.0902656198249825	2.2033376885882743	0.7129927477626705
3789	26.0	44.0	18.0	Fast	70.0	0.0	4.09545188108566	2.725730251738319	4.276801847480755	2.7886230741579907	6.41714364846331	4.371677339948444	0.6796895213995654	3.223413986631841	1.661402429708552	3.368158529896972	69478.17797529216	2.8494515841074586	2.1573184183355982	0.7570992514028236
3790	13.0	17.0	4.0	Slow	90.0	0.0	4.347070315488257	1.2303260000286915	4.026773506429898	2.903474098766766	6.948285457078607	4.526225345605884	0.7740022308682586	3.243447221122423	1.853589517654483	3.8932786493904996	74898.99752712695	3.07177121466296	2.210590504802017	0.7196466242678631
3792	17.0	17.0	0.0	Slow	70.0	0.0	3.517880364396201	2.998829138653204	3.500011667927198	2.4381650795707777	6.988571084264851	4.384747493427319	1.184159668009069	2.979557203815893	1.849835910776849	3.5604263846260245	69014.50847355735	2.830435486755418	2.200507455159502	0.777444562157261
3793	23.0	32.0	9.0	Fast	80.0	1.0	3.648695519583242	6.588450804366627	3.973969379426902	2.446774977401132	7.11118784632704	3.875593326148761	0.746899185538732	2.9560005265588107	1.5083583730350194	3.6936007729338467	71512.22441758901	2.932872264183612	2.204624834894379	0.7516945453516053
3795	17.0	10.0	-7.0	Slow	86.0	0.0	5.449538264896598	2.7879694048890444	4.845404741237124	3.7642930701257455	6.144217720276845	4.801619127287246	2.7136430323519334	3.4142280182184046	2.4858864764791426	3.8692851147221554	79533.23848172872	3.261831541718768	2.2262987499549522	0.6825300567949578
3800	10.0	4.0	-6.0	Slow	55.0	1.0	4.147632326823858	2.6822833808981827	4.426083567668702	3.221519842258994	6.527750662090759	4.911202612327402	0.5596650730449351	3.38791166232368	2.111494490499408	3.818603689863286	75805.30549633388	3.108940880791284	2.2142310756525667	0.7122137243327956
3802	12.0	6.0	-6.0	Slow	84.0	1.0	4.412564766138746	1.6577497464569624	4.481886596061604	2.7929365407079967	6.627106301877672	4.460526339883501	0.6876269022243381	3.1102645148225405	1.892469631465336	3.8051665960325756	73759.12162521514	3.0250224182920533	2.201530280023879	0.7277729708508758
3814	6.0	17.0	11.0	Fast	81.0	1.0	4.872484047185824	5.982471144676586	4.0855691224859045	3.515851195069754	6.375668517790817	5.043536991373986	1.9279798660110103	3.5855455387048676	2.281726625248847	4.041247227605189	80330.9913348934	3.2945491258209985	2.228421569736341	0.6763963165322976
3815	6.0	7.0	1.0	Slow	76.0	1.0	4.615328009535316	3.893129186017213	4.666290764745853	3.6656542699289822	6.5138444278105005	5.31305715699808	2.0705679362209346	3.66409544546352	1.9942301381875305	4.142799523093063	80045.12818544001	3.282825254703688	2.2037149331832704	0.6712858866733356
3818	22.0	37.0	15.0	Fast	86.0	0.0	5.4706572473421815	2.001218562539355	4.221938931628624	3.314751622505252	6.07104182806979	5.151416428476418	2.0578903786700304	3.4410130674148185	2.55123095179487	4.02281495660379	80017.905327364	3.281708785931346	2.2334092540620847	0.6805626943725145
3819	12.0	8.0	-4.0	Slow	66.0	0.0	5.41059211605566	5.158575355955482	4.309765545987985	2.9766825699015853	6.108771157444691	5.057510924754493	2.785339206021563	3.378728853235583	2.010506773519366	3.9061182868015556	77898.98249174928	3.1948071398822657	2.2334739551368727	0.6990948618339191
3820	3.0	8.0	5.0	Fast	90.0	1.0	4.43434132795901	4.340761640546689	4.166185181199858	3.06889433370049	6.05395845377016	4.235880204049326	2.211264565143304	3.157543614801837	1.6362822652152165	3.431569711300464	71869.4430979225	2.9475225812214454	2.145891745724641	0.7280320874771049
3821	22.0	42.0	20.0	Fast	80.0	1.0	5.171262881309677	2.973668210801173	3.990310494204504	3.120484656895456	6.294977243489564	5.087810743397217	1.8997982143603669	2.94817364480101	2.5858415487475206	3.674389979852665	75712.59380807809	3.105138572287171	2.2190784042616634	0.7146469112263264
3822	18.0	20.0	2.0	Slow	69.0	1.0	5.034228923545037	2.905036984903117	4.544837732721626	3.4081343957639554	6.735711708113784	5.163965600440944	2.0771985550357344	3.1013272756497288	2.3411684423530597	4.09785015139108	81051.59964697956	3.3241028440708513	2.2395385188968135	0.6737270025096963
3823	7.0	13.0	6.0	Fast	70.0	1.0	5.201406461965515	2.955578773499595	4.226762828636361	2.6883750924857988	6.689788363693447	5.025883701286773	1.3028571277608647	3.253033497780938	2.056408059530019	3.9278336507311855	79163.96936972367	3.2466870102007	2.229983819811959	0.6868488172579627
3824	16.0	30.0	14.0	Fast	68.0	0.0	3.5106201878768526	3.826111163663135	3.1016063777729714	2.9907280037189743	6.871745100400335	4.23815248449766	0.3635703217235544	2.9518020179940017	1.6225630915485372	3.6002449268332035	70366.34996162269	2.8858774540303775	2.1852639184256946	0.7572265960729515
3825	14.0	10.0	-4.0	Slow	71.0	1.0	4.780583072278622	4.1316141765239625	4.302172799740752	3.0390032446107567	7.02615822708231	4.589308079470428	2.3083929140204598	3.708992704061656	2.3732954778023303	4.325625514727113	83182.34153315247	3.411489215156153	2.075805933601566	0.6084748314327353
3826	15.0	5.0	-10.0	Slow	90.0	1.0	4.381767881601639	1.3808014706517493	3.772772468250961	3.2239646172074243	6.917622701726283	4.606288237684257	0.2482142016133253	3.1197785409239196	1.693966854996739	3.7376787651502337	74515.16205246156	3.056029284848524	2.2001138279539383	0.7199254008907799
3828	15.0	36.0	21.0	Fast	90.0	1.0	5.035619511263526	3.385043045019517	4.876772311681013	2.260998168393804	6.959039814632697	4.574458806441808	1.428120946076608	3.2996865092169076	2.1800822187732476	3.836591599352089	74418.7451688223	3.05207501820212	2.2374242336048233	0.733082734591525
3829	20.0	19.0	-1.0	Slow	80.0	0.0	4.267797946246185	3.896136196153541	3.819095896333639	2.998032987675137	6.954929106406678	4.749190983401049	0.5081405918657143	2.91272705500023	1.7769678171894967	3.722941458852424	74203.35109731578	3.0432412376375253	2.2055633188463823	0.7247412945209926
3830	15.0	13.0	-2.0	Slow	64.0	0.0	4.331561914284631	1.9140707847452911	3.7654074441253647	3.339667606204262	6.067696791753254	4.636584021518992	1.4072929208873788	3.0236889364826753	2.105688220446327	3.703045004650704	73977.88427656221	3.033994351661494	2.1433597200469605	0.7064479248042359
3831	27.0	17.0	-10.0	Slow	88.0	1.0	4.8544495358273965	3.8577620868589415	4.3212137840355975	2.606392479169004	6.776393551082407	4.159500022023219	1.3680642873879263	3.4019663375206335	1.5948830796456057	3.6059730259597154	74450.9786423023	3.0533969832384162	2.190392934780139	0.7173624096184871
3832	12.0	11.0	-1.0	Slow	77.0	1.0	4.974520135005322	4.681005031268287	3.808724831742328	2.971138852847093	6.562843803461951	5.127270084231393	1.3622903297251727	3.2252221805305603	1.7058048878523788	4.135811071002276	79187.67700703145	3.2476593121039845	2.234011776232415	0.6878834488651059
3834	20.0	11.0	-9.0	Slow	81.0	1.0	5.416907282234505	3.5472894110951443	4.545690425908534	3.0850829785392184	6.69849632031307	5.013301455113032	1.6765472531270438	3.5818799026966026	2.352040749178813	4.071307140876418	81227.84180847988	3.3313309194307457	2.230362606482339	0.6695107723950428
3835	8.0	18.0	10.0	Fast	84.0	1.0	4.260319285298705	2.787695736517912	3.3098484734176794	2.153296250490297	6.783836398824043	4.462373027507555	1.2653648795241674	3.061478364206305	1.2029640059617204	3.821576082325322	73287.02934951244	3.0056608846127397	2.101813429964492	0.6992847201891097
3836	24.0	28.0	4.0	Slow	71.0	0.0	5.6729683720111765	2.6343214307278986	3.776472512726626	2.4046933494967337	6.99667120137753	4.752919821012805	2.102648054296828	3.4628140017306017	3.109492388860214	3.8001080447630167	75353.68187756947	3.0904188113673245	2.2235930484207804	0.7195116470072636
3838	14.0	9.0	-5.0	Slow	73.0	0.0	4.407733430987933	2.2943384308776	3.736096108445187	3.5650121808982247	6.885464547477395	4.656542133349993	1.9481971354055692	3.0432237628055128	1.4915544143516046	3.725567846991459	78199.2179791347	3.2071204519187426	2.1743430989780337	0.6779734199580053
3856	6.0	11.0	5.0	Fast	82.0	1.0	4.848052008438254	0.6881078302792563	4.366182309761524	2.457565400896365	6.867439373469247	4.639550539943546	1.9967141296856776	3.592224606774309	2.1136041473109985	4.35583649850847	79491.90511721847	3.2601363703079387	2.169205090935146	0.6653722970974846
3860	25.0	28.0	3.0	Slow	60.0	0.0	4.17566032141135	5.417315833762398	4.065563695376774	2.7600505812738705	6.608195671192864	4.941942005437477	0.4338536010300288	3.2341250987758547	1.3618688860100219	3.8530027787060113	74748.74044724669	3.065608844163831	2.2260405028291776	0.7261330097393224
3862	28.0	27.0	-1.0	Slow	75.0	1.0	5.388220540298048	3.174499100878677	4.412910210706007	3.001677960180018	6.191134247532086	4.793562994533582	2.4546918013464367	3.5982737040103463	2.425368663952987	4.035334622652448	79483.31926807383	3.259784245912063	2.19509015551285	0.6733848980590378
3863	31.0	13.0	-18.0	Slow	78.0	0.0	6.072067202296529	5.197484070751542	3.880519013169644	2.0213375829656948	6.211518450101495	4.9124199350153095	3.1094993055577884	3.485982810299725	2.278219115425979	3.7793626612144746	77752.27734934591	3.1887904420844815	2.231547498728054	0.6998097991850207
3865	11.0	17.0	6.0	Fast	90.0	1.0	5.237005315428547	2.6561782790089143	3.910684699169456	2.8026957457464574	6.482206153798029	4.757071264404237	1.4006198985642282	3.249081738050655	2.6631051106178716	3.796189748973185	77041.55267586469	3.159642073406254	2.195565466673075	0.6948776857590263
3866	25.0	48.0	23.0	Fast	66.0	0.0	5.05325038470225	1.1490447014852252	3.3362891014968445	2.2917214204578915	7.131383699592897	4.7941662975148365	2.0916152161103985	3.3170777401638465	2.141256771047687	3.9178928879020827	76716.21567477459	3.1462992935559444	2.22611932328465	0.7075355546462136
3867	38.0	25.0	-13.0	Slow	84.0	0.0	5.487386658969867	3.37652794163955	3.740819650894823	2.9795955361900752	6.8665494847011175	4.987211704545476	1.9531832759612564	3.2103875547033875	2.3945354433191413	3.86994740584968	79569.54241231018	3.2633204450769053	2.1522439803550273	0.6595255835437033
3868	31.0	34.0	3.0	Slow	82.0	1.0	4.090175949790207	2.759249595276002	4.179853371061534	2.894895351543082	6.715234455240015	4.733804434638125	0.2709271609492358	3.0831060717241074	1.3467513843016379	3.9176003573790834	74226.93906836396	3.044208631766557	2.216076659261482	0.7279645383604844
3870	9.0	15.0	6.0	Fast	54.0	0.0	5.240577654395571	2.931427773884652	4.217789070755494	2.86900868900212	6.526575920007985	4.749695154055789	1.6992229022382732	3.600322012285297	2.246385304031764	4.041667754966747	80888.95942227734	3.3174326137996695	2.0537259525142257	0.6190707009090565
3871	4.0	6.0	2.0	Slow	69.0	1.0	5.015613531268282	3.638421432662677	4.0875222451172455	3.7212632773894336	6.058671496908038	4.84880819436214	0.8354091382555412	3.343164639971048	2.277254282852192	3.6011989044226067	78748.38740875165	3.229643087755881	2.1943766666103657	0.6794484491122762
3900	14.0	19.0	5.0	Fast	85.0	1.0	3.887837171086741	2.4256768205679307	4.291021471111602	3.4045693785932243	6.686360452903688	4.445647257603061	0.0	3.0003003519747655	1.6261900391926707	3.3688111233664055	72136.0963009036	2.9584586105443793	2.1845135889100797	0.7383956100411702
3902	8.0	10.0	2.0	Slow	92.0	0.0	4.490505952193076	3.148249190436105	3.635893663239726	1.8180774814587568	6.935506893931693	4.402319704829299	1.2725905972546796	3.3797359369339195	2.1202662076981373	3.7287250542833	70514.58101383083	2.891956732716681	2.213221069241728	0.765302011230519
3914	14.0	19.0	5.0	Fast	70.0	1.0	4.131926907763585	3.019324736475501	4.032294835569414	3.2027671860297224	7.112793946573136	4.772239343951243	0.5532690724049114	3.1497997717427735	1.3341681691574012	3.7322518697959106	75731.6027010805	3.105918168440327	2.2676988938896327	0.7301216712051086
3953	8.0	6.0	-2.0	Slow	67.0	1.0	5.718386287381266	1.9617381466864463	3.80323737088961	2.771600390987822	6.350049871543354	4.556392627176685	0.8461266031770153	3.380062893354178	2.8261494418391373	3.577379609150234	74905.88798444597	3.0720538073430657	2.1747494935523553	0.7079136375933459
3956	4.0	3.0	-1.0	Slow	77.0	1.0	6.692845617172742	2.9651710666717217	4.457108321462542	1.8107104352483263	6.033169681696199	5.095983476481518	2.511447797884612	3.871098531369372	3.6082580940285283	4.2731337401818825	83208.65827902994	3.412568522291348	2.1170574451886313	0.6203704954169392
3957	16.0	22.0	6.0	Fast	82.0	1.0	5.606566593033274	2.5268049993961106	4.847525950061884	3.4110980766382504	6.517092982268314	4.477262849349172	1.7196127892349005	3.5693019520309135	2.586495604415171	4.009970507747584	83018.96428305982	3.404788757866539	2.082109618700299	0.6115236965482888
3963	11.0	9.0	-2.0	Slow	71.0	0.0	6.195266877591505	9.905167349636256	4.278036802367264	2.1354100978398094	6.251232432284601	5.229030270253075	1.6594999052816772	3.557504089642077	2.468624939574984	4.031861801540291	80269.25428913854	3.2920171549497	2.233291443560747	0.6783958466944938
3964	7.0	12.0	5.0	Fast	52.0	1.0	5.7295038278395305	2.4953574710745845	4.096708830332029	2.573864067704998	6.6233884392529365	4.781931432080491	0.8198087678913402	3.572340463124836	3.0827157264795897	4.1459635436210425	81187.26588868465	3.329666812479377	2.074180706882657	0.6229392310874866
3972	18.0	31.0	13.0	Fast	78.0	0.0	6.204340294574195	2.63224959995953	3.805117009913919	2.6226609914748	6.179522993061821	4.809069679193714	2.422924574872087	3.527888829842883	2.598802816997876	3.9806696151170664	79349.10930406957	3.254280002627633	2.156100846624859	0.6625429226560151
4011	16.0	23.0	7.0	Fast	65.0	0.0	5.104206643647443	4.102532162967988	4.276638099397726	3.103420425337045	6.7712913742020895	4.709279605902595	1.577460249742624	3.207370035322132	1.6451051586542402	3.751148992213676	75849.90260237774	3.110769905359379	2.203442972958356	0.7083269838875512
4012	28.0	35.0	7.0	Fast	64.0	0.0	5.173087446922057	2.9705941667190663	5.0949707449798485	3.782429534179645	6.634818308996429	4.978552597613168	2.719413464632657	3.4719903449093943	2.4682046694508712	4.561933789445263	89744.29031145618	3.680609043655669	2.0522429823480737	0.5575822915240805
4020	38.0	28.0	-10.0	Slow	74.0	1.0	6.165441680352386	0.9201156681692184	4.77423359096828	2.911407807964022	6.462611876448214	4.772376602700846	3.347056137712261	3.754659674435552	2.987806533966849	3.9943853376630907	81191.83745485963	3.329854302377051	2.234957664215421	0.6711876226633553
4021	32.0	16.0	-16.0	Slow	86.0	0.0	3.864136609210203	3.575808474364568	5.323870817839133	1.8842892274164391	7.676415518407125	3.779995065732616	0.0	3.264383552305013	1.2406235118157352	3.5079432175702885	69272.22094478195	2.8410048371727004	2.2170635601431266	0.780379797582357
4024	34.0	24.0	-10.0	Slow	85.0	1.0	5.790018700192954	2.437824298881609	5.083851587697961	2.219546476415304	6.271657241736556	4.860893292637494	2.5870336851517406	3.780689658896356	1.8673308721011395	4.25155568059302	85986.34227606344	3.526487400076424	2.0918042309627607	0.5931691795491029
4026	42.0	29.0	-13.0	Slow	88.0	1.0	4.777467059334689	6.81471703640218	4.545257963363063	2.548559926695253	6.744968348248875	5.1917402921192926	0.6054374403860163	3.3746675483755766	2.036621947286361	4.020195790044554	76631.6818255238	3.1428323760621666	2.250742981885491	0.7161509098855167
4027	27.0	27.0	0.0	Slow	79.0	1.0	4.873586836905027	1.908447865478234	4.179112900678563	3.746173005292869	6.828199967727632	5.028697327128379	1.5922824082739715	3.2052541627952555	2.0302835762283444	4.171964856583408	80447.82510654895	3.299340733566376	2.219999315864046	0.6728612842005819
4030	41.0	40.0	-1.0	Slow	87.0	1.0	4.816922203445138	4.965627310902111	4.444733316929899	2.3391687475143605	6.527340940599694	5.128685205158462	1.342275964375741	3.2543385416555557	1.759369031901177	3.927018007139521	76098.03967792027	3.120946547919463	2.2623373094807153	0.7248879626281677
4033	23.0	18.0	-5.0	Slow	62.0	0.0	5.386455745987544	3.2446161479113718	4.434808344790819	3.2246237806928515	6.480376616354774	5.215694126072688	0.7074302572639805	3.1642615673194823	1.9085206000849662	3.9618968886439085	79263.14025999489	3.250754224664516	2.2608157571665033	0.695474005551994
4034	15.0	25.0	10.0	Fast	67.0	0.0	5.242747301651328	4.266509216813504	4.439782689475981	3.680729424945322	6.597225738669037	5.133160711666313	2.086043210006383	3.6166473234800174	2.6813080816426313	4.358080091294482	81700.73990849384	3.350725501722259	2.2509717438043952	0.6717861761165542
4037	12.0	28.0	16.0	Fast	65.0	1.0	4.640788646622585	4.138634284564359	4.143654634526038	3.3843095790651083	6.3581113803351705	4.905370155926564	1.4723109979975166	3.4026754969480875	1.5357959519936148	3.9251420237789265	78901.50109984283	3.235922614109947	2.1954540801059057	0.6784628878545929
4038	25.0	25.0	0.0	Slow	83.0	0.0	4.205462894270338	5.131498942660894	4.201375093744979	3.665062987480813	6.782958906817566	4.778308468004566	1.2920926241796469	3.4612075405504252	2.447306456513289	4.07921533437201	78968.22981147011	3.2386593040835874	2.192210348038242	0.6768880160954548
4053	2.0	3.0	1.0	Slow	62.0	1.0	5.128561489027507	2.699047400675906	4.576612832578553	3.60888019314598	6.727253394174118	4.8453846676316905	1.3630308667064903	3.4260088404990197	1.8097009380476352	4.158799604825946	79338.53576449651	3.2538463587128947	2.229661553585845	0.6852385215967287
4054	21.0	41.0	20.0	Fast	75.0	0.0	4.992473880671997	1.043848415130595	4.472877636359289	3.6680169793511	6.133123712897675	4.802213900593425	0.5348455061220907	3.0630520679281275	1.4659975965115946	3.6703351979920225	75605.2165255247	3.1007347957808595	2.216762547235505	0.7149150050938979
4055	15.0	31.0	16.0	Fast	83.0	1.0	4.673143681812274	2.8287737321352013	3.932136782309658	2.304157625853504	6.569360451174566	4.744004974600333	0.0	2.990988813942473	1.588430288153936	3.835602145782675	72473.12918331698	2.972281063992002	2.2474899518923817	0.7561496195532098
4056	17.0	25.0	8.0	Fast	77.0	1.0	5.296696001324343	4.936543858759768e-05	4.605826167697803	3.934601419004284	6.342560078774248	5.050584408430523	1.665433704431452	3.4750002168522824	1.9822619085790887	3.9545690007177634	80310.40184452305	3.293704705923104	2.225173972369887	0.6755837257616351
4058	35.0	46.0	11.0	Fast	75.0	1.0	5.821799487955769	6.263453252572032	4.418088726314408	2.739346959906789	6.422064766172812	4.068627821495385	1.7401849801708225	3.3904167882749308	1.733143922713083	3.8077765491049953	76409.3667775536	3.1337147511607926	2.14216907570841	0.6835875509496695
4059	10.0	12.0	2.0	Slow	60.0	0.0	4.921536302909531	5.923208617903192	4.393011123588505	2.477496007997659	6.662006061199096	5.290944087443776	1.720129590689166	3.052047403155158	1.7734963189662099	3.817722427294962	75400.08799582267	3.0923220274708885	2.1913218217302926	0.7086328958079467
4064	11.0	5.0	-6.0	Slow	85.0	1.0	6.718799985377821	1.5560026137994427	4.332371384875716	2.728434289130399	7.561364326732026	4.641788769849961	1.1634407656926142	3.37944035151621	3.0199116118570095	4.121147168043757	80740.23974101261	3.3113332953702423	2.20457372271376	0.6657659801355891
4070	27.0	24.0	-3.0	Slow	93.0	0.0	4.104873376726018	2.799499741817877	4.140214225896616	2.1960089444413238	6.612662120021587	4.750874439656846	0.5650736165156154	3.169054484239009	1.3602074246004472	3.740611257308524	70709.34890455291	2.8999445886294923	2.202325267060714	0.7594367548466755
4073	30.0	16.0	-14.0	Slow	60.0	0.0	6.150482503323891	0.9779502774296898	4.55176208534836	2.1859014232313823	6.754887502163468	4.704329745574464	0.8292861697645452	3.560442471020901	2.121452654564162	3.913734353324845	78797.82914987663	3.2316708013729496	2.222658369440549	0.6877735444843966
4074	31.0	20.0	-11.0	Slow	72.0	1.0	4.369787512138868	3.9900472195737935	4.0791476711474814	2.245459153837328	6.733557713737425	4.632512522198793	0.9071137151873734	3.238937082820011	1.8179518399507595	3.6525774199094108	72124.62902285234	2.9579883124657482	2.2395034007575743	0.7571032766479971
4077	30.0	28.0	-2.0	Slow	61.0	1.0	5.628983511301378	5.020457752655597	4.310558253572406	3.4086507285884404	6.442450905525774	5.011008038592395	1.200642451835876	3.4802862179716407	2.3274055329323535	4.10238354988918	79523.683784055	3.2614396827320262	2.210922869301056	0.6778976177635161
4082	18.0	7.0	-11.0	Slow	78.0	1.0	4.797080440415384	3.1707006422329105	4.2999845746821	3.1047023198887467	6.424137728633579	5.275841423140611	1.0438973970187782	3.345527598761953	2.0735617045488897	4.024433353581979	80486.68513910798	3.3009344682404946	2.2308877077283604	0.6758349956224668
4083	18.0	20.0	2.0	Slow	58.0	1.0	4.554091496603808	4.286178845580447	4.945790275697291	3.59956774395777	6.740576825176475	4.738481430705885	0.8249690222788133	3.0076053753011247	1.3960788560314394	4.024542444349006	78440.86099460327	3.2170307589141314	2.2359709047531933	0.6950416011770791
4086	9.0	11.0	2.0	Slow	86.0	1.0	4.241962182215192	4.306641385930624	4.619272138460124	2.8668901791911945	6.874993638932968	4.656319026004866	1.6198543209097884	3.458722222166368	1.7409670089481029	3.6529989861667023	72826.16198671497	2.986759709088913	2.188639068264841	0.732780186107533
4092	24.0	42.0	18.0	Fast	90.0	0.0	5.246818490048585	2.522419893279333	4.027109807233513	3.2550927931111717	6.195174338514383	5.016255612927965	0.954259601426166	3.4573354718982086	2.087374451285514	3.761493209764743	78393.51106510461	3.2150888350533	2.2291825590284717	0.6933500068098458
4093	17.0	28.0	11.0	Fast	64.0	0.0	5.048218744843354	2.552377071094869	4.1649471406111305	2.9571512723277165	6.240455538604039	4.590697820690194	1.905035058835374	2.867888017436699	2.3494170419295717	3.462109402665609	71954.83320870249	2.951024615867715	2.203756861061978	0.7467765949615415
4096	22.0	16.0	-6.0	Slow	62.0	0.0	4.344097024245268	3.206608843925898	4.530738733199009	3.225350518198382	6.6001582282056575	4.583856010314267	1.8309818449383054e-09	3.2282510660413344	1.4389146400012616	3.488711331221273	73197.4667734586	3.0019877280670384	2.217170276146639	0.7385671556382761
4098	25.0	34.0	9.0	Fast	72.0	1.0	5.179638434938132	3.846162315630439	5.032356554954765	2.7098706854547423	6.89600537615636	4.660808851146252	0.496501209531382	3.540305498957898	1.6928089697082118	3.800174053375924	75357.65583599918	3.0905817920682104	2.2313316552907896	0.7219776350976147
4099	11.0	32.0	21.0	Fast	72.0	0.0	4.941172057269191	3.032227822961325	5.489465866541203	3.046602811472928	6.503433017138091	4.789186704382044	1.3090655649736551	3.573052569032206	1.6514942444914187	3.823859124083328	78388.02812533558	3.214863967737177	2.2404569467612956	0.6969054592480347
4101	23.0	18.0	-5.0	Slow	79.0	0.0	5.149413838776826	2.9788783681709488	4.58124879651491	2.4845068157968817	6.542999330242364	5.181019040630525	1.3539894309499885	3.221733377548886	2.323762404491514	4.283928782408094	83199.55486841136	3.412195171570822	2.1216438781135087	0.6217825035354866
4103	7.0	14.0	7.0	Fast	72.0	1.0	4.871158599925547	1.83927434612898	4.42897313551499	2.80217046458256	6.561969125942462	4.799766000755542	1.9949960002382865	3.0181391845713614	1.3705479400890452	3.712868023089955	75571.58467163234	3.0993554801145202	2.1341456100999214	0.6885770074506129
4106	16.0	13.0	-3.0	Slow	84.0	1.0	5.245438617128602	3.1518133665723576	4.175811993721731	3.176182326464213	6.28175944280664	5.006311490188245	1.6347512360656913	3.235461140928098	1.7414329883996447	3.8681916509361236	76719.78301785963	3.146445598074873	2.241236171550589	0.7123070745652796
4107	31.0	31.0	0.0	Slow	83.0	1.0	5.111194107331316	7.965974707839831	4.27739713843195	3.744344112436713	6.29579831597736	4.76862897692006	2.168256923208581	3.7707082944835073	2.5007542587791134	4.09393888022727	81500.17097122158	3.3424997322405603	2.1643609581913053	0.6475274447405972
4109	18.0	27.0	9.0	Fast	80.0	1.0	5.2694109813082	2.432718938062967	4.363535560432942	2.4125945724599127	6.681378984226605	4.222387268844958	0.7879138397863837	3.2102120195947568	2.0597276464308574	3.507295233408217	72268.51991958707	2.9638895919118675	2.2457871213047813	0.7577159316991282
4110	28.0	47.0	19.0	Fast	83.0	1.0	5.038651270468969	6.223337592158052	3.7931259624147433	2.286940273422517	6.593743676246791	4.951447919719786	0.5531097917836578	3.1773131421096856	1.798606929833108	3.841881201689699	74757.78805612857	3.0659799063334523	2.2802987586867016	0.7437419959061868
4111	40.0	39.0	-1.0	Slow	86.0	1.0	5.143446481987162	2.423282341110974	4.390750217240185	3.25630116903925	6.68487482880499	5.087339782601629	0.8203023394835564	3.3640518592947606	1.9427543248491868	4.028243301631701	77175.24885430463	3.1651252452243215	2.2314753496624027	0.705019382095532
4112	6.0	10.0	4.0	Slow	66.0	1.0	3.96459270368399	4.333581162094333	4.157286295417719	3.226144727500853	6.66614587320236	4.687144693757512	1.2829023422117405	3.124633584023752	1.5013028326545212	3.7506945548711053	73609.17402512736	3.0188727402340714	2.1918531697112376	0.7260499637660534
4113	21.0	32.0	11.0	Fast	46.0	0.0	5.349966746971192	2.0892879684886654	4.609672236461197	3.2519402131672	6.556866204492662	5.039721847810148	1.6082083888163063	3.4879199611566456	1.984994444646918	4.163331667501937	78608.00828400937	3.223885833737004	2.2247673111724016	0.6900885254069349
4114	17.0	23.0	6.0	Fast	79.0	1.0	4.65459020522823	3.9887937367639705	4.329704863747093	2.551375740245838	6.635201523077139	4.950118429502576	0.68054940871888	3.3704356459919347	2.0450357855523507	3.690107208845252	74142.39370991023	3.0407412422552693	2.19730333642459	0.7226207160508566
4117	9.0	14.0	5.0	Fast	72.0	0.0	4.676397181785787	4.26761819262888	3.800351183299108	3.389645276821024	6.417118325362445	5.1660646395214656	0.6165007359891439	3.24926591302311	1.3204524660766996	3.8421207306701013	74563.67070380619	3.058018730418988	2.262057051650122	0.7397130336174093
4120	27.0	28.0	1.0	Slow	78.0	1.0	4.828392940517046	3.700794799373721	4.822648579841322	3.0243941526808946	7.0139534964567645	4.991798454205254	1.3881344188141451	3.26006464896752	1.8662696414484206	4.156068128709403	84341.57130098657	3.459031755771914	2.0837360626790806	0.6024042585899353
4121	29.0	30.0	1.0	Slow	78.0	0.0	4.872636715672998	8.593058657668358	4.579602562238135	3.2422366414647388	6.689424971478013	5.228672489990787	1.139541529760821	3.6754506250706416	1.4664508914766028	3.9257810725170277	80543.16308104391	3.303250751796084	2.188958203166426	0.6626676885817798
4122	20.0	21.0	1.0	Slow	76.0	1.0	4.575191294147168	5.009167988871965	4.12474169241965	2.707637428031996	6.928986120494593	4.678370557156235	1.5608323215002284	3.0627075629821947	1.2058836746444188	3.569414852511914	74145.1756037064	3.040855333786097	2.214300474854781	0.728183193086866
4124	40.0	27.0	-13.0	Slow	83.0	1.0	5.370380529062933	2.801183494245007	4.2225263796565615	3.0696145300390225	6.386150479586797	5.005750288340408	1.9250005760333235	3.5467251766299746	2.038477148417193	3.735317263175931	77461.68329983442	3.176872546439504	2.216496265142564	0.6976973533072202
4126	30.0	17.0	-13.0	Slow	68.0	1.0	3.908793697291529	4.248124921363684	3.897269472833537	2.411813985705188	6.616998673956896	4.911351238249161	1.5906834509075696	2.9692400648789756	1.2495583902698288	3.457159979842999	66728.40511410953	2.736677402867142	2.2405228110992557	0.8187015356835212
4135	15.0	24.0	9.0	Fast	79.0	1.0	5.156845568577242	9.697719964865492	4.267738030862219	2.705031271677196	6.154455618025263	4.5233173044159845	1.0252131073910136	2.8556423064033365	1.4942284902618796	3.5550613086032334	73533.64078248055	3.015774957244004	2.2110224271783743	0.7331520837505908
13039	2.0	2.0	0.0	Slow	78.0	1.0	5.048489053699911	7.51653525577847	4.114050463598423	2.249964071902169	6.760433874670111	4.83135538562147	1.239831823647923	3.6782059182763995	1.915667412565219	3.711632758735473	74192.23830152153	3.0427854776492445	2.247005823426879	0.7384697677383004
14281	1.0	0.0	-1.0	Slow	74.0	0.0	5.275014499417819	5.158781337255299	4.385969358820083	2.33301147624535	6.359807530465219	4.684128636718797	0.0	3.5217592143581027	2.4431582098591003	4.080634754889295	80192.38992027465	3.2888647795707935	2.136585066479119	0.6496419159914605
14426	13.0	36.0	23.0	Fast	72.0	1.0	4.4184193573542485	4.453669018030762	4.69151741526654	2.166146608958555	7.06725149126822	4.428892761785916	1.137155923527467	3.198787144332879	1.7303544519005971	3.609503458007491	73435.08593571695	3.0117330080677913	2.1919671862794035	0.7278090231101392
16580	10.0	7.0	-3.0	Slow	89.0	1.0	4.587202948699709	2.8423312330784176	4.0360197168745415	2.596963757542274	6.7319163528286055	4.464334997321427	1.7719996377432563	2.8985733467693278	1.8462435366147147	3.6746934198598233	72174.83568648489	2.960047397222856	2.212165639427495	0.7473410372286375
17608	5.0	0.0	-5.0	Slow	71.0	1.0	4.940547346198984	2.661998083087423	4.468127108239842	4.019070263560022	6.393922386685574	5.271619894953097	1.6118286451952766	3.3306114272222076	2.4525977013852276	4.034028367752708	80502.50182171825	3.301583144884479	2.219149067074386	0.6721467543127037
18567	0.0	11.0	11.0	Fast	71.0	1.0	4.306860078808136	6.303528711080003	4.2472819528285966	3.003890027433372	6.634670221744793	4.841298898872294	1.7768409432675176	3.2334325492032154	1.9542533617614108	3.5975975351437017	72819.5516089246	2.9864886030810234	2.198620562774217	0.7361889224412507
40366	40.0	25.0	-15.0	Slow	74.0	1.0	3.641349494742372	5.311048932178442	4.473059537262585	2.256548761144922	8.509268289932278	3.864513035935632	0.6441534697380759	3.186830949050686	1.177154247224266	3.336788179739813	68888.95097406946	2.8252860999085208	2.1470749385730006	0.7599492945840867
40520	4.0	7.0	3.0	Slow	66.0	1.0	5.137942003613261	4.691908189835788	4.24586830583786	3.4660266878137302	6.850986897304055	4.979238826252862	1.0601373330745745	3.5188837766904135	1.8226098085599804	4.093819309785696	81194.7145375715	3.329972297812882	2.2181155844401306	0.6661061173964917
40553	15.0	25.0	10.0	Fast	80.0	0.0	5.432939369705832	4.589128273766101	3.92749828320528	3.660563585545184	6.374613512717265	4.857951145955871	1.6929136685362038	3.217607469752182	2.3970829119135364	3.973823397890667	78420.89370507853	3.2162118568296982	2.2206186903085383	0.6904451879150367
40555	13.0	21.0	8.0	Fast	68.0	0.0	4.523392586262922	4.228218404490724	3.993810202345845	3.0427196217145127	6.565393063933511	4.963793146256804	1.1558722579789011	3.204107971290797	2.184853568940393	3.6334056586801213	76820.05221078018	3.150557856325316	2.231963274295224	0.7084340829926583
40560	31.0	42.0	11.0	Fast	77.0	0.0	4.923329862669618	3.55229098887038	4.6457247120066745	2.8655011839407134	6.40028516257218	4.542839963868718	1.919526962755389	3.223452317327017	1.7248383321436107	3.9657855914478333	74772.42195928216	3.0665800746127285	2.2369355621247258	0.7294558688317814
40578	7.0	43.0	36.0	Fast	62.0	1.0	4.676944359106912	5.0133327240960925	4.17853937215889	2.9932667632054555	6.382855703714723	4.8935854908330905	2.24687320160238	3.377859456993408	1.906936812250197	3.764378109253114	76324.93516733279	3.130252026712578	2.2029906722552908	0.7037739931742492
40585	12.0	7.0	-5.0	Slow	63.0	1.0	5.01287255495031	0.0001028932363246	4.58202001089484	3.20571311102015	6.127301041957352	4.33601910763747	1.0706709694305063	3.021981060114633	1.5529285489382005	3.5166915423392493	71473.89930272987	2.931300467650817	2.1127870887995774	0.7207675880887108
40586	12.0	5.0	-7.0	Slow	50.0	1.0	4.457141162457153	0.7987440033076709	3.967924809526104	2.484192279597208	6.669466198837036	4.856836334738758	0.7553943868311684	2.920834616877231	1.5333725140943486	3.744963252924883	74197.3051353903	3.0429932795550303	2.1765437899558346	0.7152638454102205
40592	16.0	30.0	14.0	Fast	63.0	0.0	4.559161387191251	4.777582782129441	5.153760757734564	2.29039786180723	6.435540256276973	4.508162401287721	0.6100413928438579	3.186959700177542	1.7556914106828643	3.6055662990133093	72904.43198007252	2.9899697321934346	2.2395483781813286	0.7490201673440468
40595	28.0	27.0	-1.0	Slow	58.0	0.0	4.651407655589246	3.087897281632562	3.921531542490272	3.539878427841117	6.161393938281756	4.807530095820091	0.9853663554449852	3.250651615887659	1.6562425861163759	3.9556196827018377	77307.78196929436	3.1705607172740993	2.1764665765944535	0.6864608768649606
40599	30.0	19.0	-11.0	Slow	69.0	0.0	6.899018491933674	0.6500393536998533	5.146031972279522	2.9957431858326324	6.412325954630161	5.392743298450374	1.9857481445491707	4.096497988908462	3.539550656878216	4.332668021956792	86262.09598206582	3.537796660872978	2.2144641351961822	0.6259442589630032
40603	12.0	10.0	-2.0	Slow	66.0	0.0	4.815893032723285	4.135986256963898	4.084234383890244	3.02784054868966	6.38568124370247	4.768104908185208	0.7400044581798577	3.172277321148384	1.490892824023063	3.7791801289425058	76630.27460739827	3.142774662978234	2.1734576249877717	0.6915726281678364
40607	20.0	13.0	-7.0	Slow	81.0	1.0	5.103866868668481	2.5137181226844043	4.369836358038312	3.424274476389613	6.234415096570366	4.88490068912497	1.0677694896017695	3.62254907757767	2.254572384098823	4.042355523548141	80187.87137724647	3.2886794642679926	2.21361851185911	0.673102338737499
40671	31.0	17.0	-14.0	Slow	70.0	1.0	4.958132750307652	2.919189416401507	4.326954334884063	3.229371040766955	6.5598298096606005	5.135321437548227	1.5461116433475652	3.2383586332984495	2.0383404419087916	3.847131573606683	78577.1018014746	3.2226182914930317	2.1942974506990827	0.6809049571854545
40800	29.0	21.0	-8.0	Slow	90.0	1.0	5.918076098012971	0.0	3.874836302650474	2.692012006424667	6.662034554094925	5.217285010173672	2.648196206870075	3.641775964911031	2.797039013973714	3.8609139127272383	78913.38329536818	3.2364099288589667	2.230750157941333	0.6892666620452332
40882	12.0	17.0	5.0	Fast	73.0	0.0	5.902934596791118	3.2351556884813246	3.832191276858045	3.18839142899249	5.99535335882097	4.642441655399544	2.1264013459991227	3.532656832176467	2.856318256224648	4.022244373208588	79896.77047749859	3.276740781589574	2.1832668145365197	0.6662919937125467
41184	17.0	14.0	-3.0	Slow	83.0	1.0	5.519070070680624	2.027143433002621	4.403438163008279	3.060211710077047	6.470219593477687	4.607969397058186	2.1275309338845765	3.1377446087223504	2.2808974431695037	4.056536996231744	76967.9273750985	3.1566225392732026	2.2143087921092763	0.7014801621289025
41280	24.0	20.0	-4.0	Slow	72.0	0.0	4.846423110118134	2.1588475681305934	5.286681580880788	3.363740191467139	6.822041772327667	4.940815112639184	1.1163647566917847	3.0657129362681474	1.7710654552522656	3.9638287567892556	79416.69643255931	3.2570518981486822	2.2460212126094246	0.6895869618470333
41281	8.0	18.0	10.0	Fast	54.0	1.0	5.352850314581092	2.3795017490467285	4.430097897817976	3.113610494587144	6.948016736776081	5.2705812671587005	0.6244340917912901	3.2422304990498128	1.5250540240551498	3.61686740379257	78674.70406556562	3.226621173176624	2.247444479281102	0.6965316540512343
41282	16.0	3.0	-13.0	Slow	66.0	0.0	4.800242450516176	5.7670456023455285	3.691511832005773	2.4123561046462974	6.368976079426985	4.547314091956008	0.6297165785873624	2.910320342461565	1.3851693230989521	3.4008866805282567	68311.77316211261	2.80161477923605	2.1578342158127404	0.7702106162470082
41285	18.0	24.0	6.0	Fast	78.0	0.0	4.558432958904043	2.4293695803915463	4.011781859459915	3.017460528037411	6.627831512216261	5.101801329295046	0.6578923976022145	3.1825519725719738	1.7239664764653266	3.964279163872205	76814.47857680499	3.150329269442029	2.219363577621314	0.704486002356317
41287	31.0	54.0	23.0	Fast	81.0	1.0	5.651476541783207	6.853346987005625	4.140107859308081	3.414149066645559	6.418161269204576	5.165240668386201	1.9599704126031987	3.4587090990703104	2.2142053366807466	4.07383244380847	81672.42352117709	3.349564184931185	2.215151458395563	0.6613250783597071
41288	9.0	28.0	19.0	Fast	76.0	0.0	6.04644740499951	4.736134001523245	4.292892155337938	3.19602940984202	6.332061619027381	4.998786724454899	1.8403544611378029	3.5271763385612167	2.8099857236224715	4.040802263662597	81017.72539967009	3.3227135873219082	2.2023286979601275	0.6628100729335268
41289	5.0	4.0	-1.0	Slow	77.0	0.0	6.269025663577735	3.0091267735447773	4.541644928905629	3.3046628964536264	6.21782783735277	5.257244509006537	1.2105571898289618	3.7221221073475697	2.2951205337809633	4.036048263213328	81418.19302094418	3.339137637737119	2.240197534799252	0.670890842770577
41291	12.0	13.0	1.0	Slow	44.0	1.0	4.838008817447998	2.25845259237993	3.805808348701467	3.3583090449165893	6.472008418145635	5.005745797845303	0.3378320964892734	3.0713747544181005	2.044023731756917	3.656615822781301	75096.00817802125	3.0798510510610364	2.198408560043117	0.7138033008065259
41293	10.0	8.0	-2.0	Slow	78.0	1.0	5.438196358139672	3.991045593080957	5.070264804195548	2.605555965909446	6.483596535438131	5.1441198081059465	3.3297723043129155	3.5070541672155193	2.8930135523369587	4.49209444578784	85981.9043520525	3.52630539113532	2.0982327492101183	0.5950228132430027
41294	7.0	11.0	4.0	Slow	77.0	0.0	4.957724269165429	2.226856830794591	4.368482016240896	2.753307153006669	6.74964152725378	5.115029080039031	2.595539464865882	3.4031746665854214	2.156260849767181	3.680121258008798	76080.79384934946	3.120239258883216	2.248453881794279	0.7206028046696111
41295	17.0	17.0	0.0	Slow	60.0	0.0	4.623585972399712	2.65812463275303	4.438059925367202	2.5471018227529254	6.59661616421505	4.4907369805443045	2.5886151049275408	3.315995156607292	1.6762497817261635	3.941719835487695	76518.25648585855	3.1381805555451976	2.232326156339744	0.7113438521092579
41305	12.0	33.0	21.0	Fast	75.0	0.0	4.901673043152169	1.562606334402531	5.016990980355452	3.634058837974415	6.782238178453305	5.012635711677873	2.560793200219204	3.2691081407780436	2.340343088585652	3.8866069848874534	78980.38385297434	3.239157767828993	2.258530975563827	0.6972584974825362
41342	8.0	14.0	6.0	Fast	77.0	0.0	5.950179099591305	5.581544075724	4.255538499539951	2.4191127616401813	6.38905220924021	5.095835830741064	2.2404272978556627	3.5556717179999056	2.3249848736674656	4.164080343983391	82811.13709249093	3.39626531158967	2.1371136525093877	0.6292538500931282
41356	21.0	13.0	-8.0	Slow	80.0	1.0	4.866393697716767	3.896804646498538	4.133588184173963	3.018311917268699	6.248253981169727	4.602646908505372	1.976528610484932	2.952258110961793	2.1430250701793887	3.739339710187407	72226.50394746682	2.9621664252744457	2.151722945601671	0.7264015285706928
41382	10.0	20.0	10.0	Fast	70.0	1.0	4.97650111600295	3.2228601908868866	3.9957648900414897	2.8536963017990584	6.450332036684772	4.912760026647192	1.5820597654617718	3.307214773389052	2.2387844419563634	4.232693910249595	80347.13142504627	3.295211066113533	2.173386570768981	0.6595589379873614
41384	14.0	14.0	0.0	Slow	72.0	0.0	6.311303292436166	2.5047754578979693	4.02733101501709	2.9293365340068886	6.192330299393395	4.818160331215947	3.4831708532298737	4.063274559158801	3.031362142146587	3.899981536818776	79528.16619373213	3.2616235161273073	2.2190533562129353	0.6803521819389959
41399	5.0	4.0	-1.0	Slow	60.0	0.0	4.631936590221234	4.657131199733127	4.068378459046889	2.7981687466118985	6.538303799767794	4.250559927097864	0.942135366876903	3.337274317588971	2.291057765811988	3.7307613861600037	78240.9531756919	3.2088321033380596	2.105309735225653	0.6560982349114879
41400	56.0	35.0	-21.0	Slow	61.0	0.0	4.954740708691669	6.431943820054348	4.441921639625673	3.425844634423202	6.391063106979408	4.982058085741385	1.2613201874540123	3.6404810395440705	2.117948384526042	3.6383667904049535	77200.79501923054	3.166172949154351	2.213688349616738	0.6991682659153926
41410	4.0	3.0	-1.0	Slow	55.0	0.0	5.542666652296753	4.050945669241448	4.701571235020732	2.6533283471887628	6.50907030627341	4.745662224470564	2.6084851911690303	3.570894310471423	2.487824316291845	3.820904135204314	79463.57345574035	3.2589744270902	2.2279998866570887	0.6836504099223524
41411	14.0	4.0	-10.0	Slow	52.0	1.0	4.714564249359428	0.0	4.107076853991761	3.113142046778514	6.829786148858992	5.127109093347031	0.6791066676277991	3.0043802445723538	2.0222961243386255	3.9408225954593528	78316.38407888016	3.211925689163768	2.2413455558765714	0.6978196493208599
41412	24.0	13.0	-11.0	Slow	56.0	0.0	5.418554287026527	2.618835347396352	4.498314702179321	3.4314210485030734	6.055085000565527	5.17692509973848	1.4804667750094938	3.13479506716531	2.138432510325905	4.1156712594475025	77085.49852121144	3.16144438835301	2.246573331139563	0.7106158908884206
41420	38.0	30.0	-8.0	Slow	75.0	1.0	3.924841001004146	1.832566004160092	4.538401585345448	2.7592986045314376	7.150762744355418	4.752984026875827	0.5123158984313024	3.5335333085869784	1.4467513745950582	3.8603785891470954	75946.35682806814	3.1147257034847287	2.225720270494568	0.7145796348695543
41486	16.0	48.0	32.0	Fast	74.0	1.0	4.576709567263235	2.207205690380002	4.416853250230121	1.9759822885531444	6.422808214476147	4.237120073392242	0.4165338797573266	3.562864814092054	1.4897913284476607	3.6587615459121667	69649.46823443878	2.856476571153623	2.20459655114832	0.7717885039293226
41508	35.0	23.0	-12.0	Slow	85.0	0.0	4.890738509767687	1.3555237689783648	3.749952534961281	3.696049471567147	6.384269165441319	4.800071568155553	1.6170915625861086	3.217645487859744	2.522970512889575	3.6196065855422512	76278.8584864103	3.1283623215523235	2.1917586143178194	0.7006087174140144
41521	12.0	18.0	6.0	Fast	82.0	0.0	4.572635052711319	3.7902298829556655	3.67018318001364	3.386583352343387	6.915783793389205	4.984078894165956	1.8880710521022308	3.052060038321304	1.5844890125400948	3.8825364150869484	77856.87912776627	3.193080389113984	2.230415090161626	0.6985149510330901
41522	7.0	9.0	2.0	Slow	68.0	0.0	4.555079898326656	3.802069108804548	4.69151741526654	2.8580008942322803	7.080988029965943	4.563688973796572	0.2268414210244525	3.0221901912963043	1.8751271225804735	3.7667023656782153	75606.78511648979	3.100799127116835	2.1903062512096705	0.7063680861127435
41578	16.0	16.0	0.0	Slow	79.0	0.0	5.8098594295298085	3.3620083208353595	4.649747652154019	2.903771003946995	6.264016531757746	4.907078133774117	1.7696998142433986	3.2525016927768884	2.48698035327527	4.150202588659725	78324.74052044132	3.2122684050543953	2.206347718784301	0.6868501487803883
41749	22.0	18.0	-4.0	Slow	68.0	0.0	6.181969179931832	3.5821705905918426	4.9749101263684645	3.3760152669508	6.269453995834058	5.048218744843354	2.669267194647907	3.714518816480774	3.3011980079107737	4.1839558113115265	80654.24293398921	3.3078063787880576	2.2181626835582744	0.6705839940326221
41767	15.0	22.0	7.0	Fast	85.0	0.0	5.173771064559187	3.097548435796753	3.5081370414634856	0.7052436539445323	4.656044384976204	4.236584458113176	0.0	2.5578417307335606	1.4318298211616955	2.8473881024936145	54043.61032202744	2.2164463077565286	1.7874730681851871	0.8064586340175413
41967	9.0	4.0	-5.0	Slow	61.0	1.0	4.2618241384289455	1.2406196293117595	4.7466298664750255	2.606750159725161	6.97749745635124	4.429227622787454	0.9911791412106518	2.85403595646094	1.6229295989468042	3.8420770906931776	75364.87601206491	3.0908779072331094	2.2024495219749203	0.7125641566937048
42171	28.0	21.0	-7.0	Slow	56.0	1.0	5.523050649610052	3.958536475958248	4.083706949366004	2.261166710698674	6.745465929004031	4.862307560999834	0.4956245609264804	3.0777941152686665	1.7265749697212005	3.942129831103816	76117.16681174409	3.121730993386543	2.1874676127256896	0.700722425038372
42351	15.0	27.0	12.0	Fast	58.0	1.0	4.960998148462792	6.015675968416301	6.245453829533507	2.7308616411725533	6.850811922162004	5.102586750623237	2.108725165604437	3.3174735817309364	1.775488310817506	3.891100975931585	78058.73936360187	3.2013591175655938	2.253782666575195	0.7040078541020359
42429	16.0	20.0	4.0	Slow	77.0	0.0	5.500295364020856	1.9141243769702945	4.409289095246272	3.612258124772064	6.585574013687348	5.092972736376375	1.0691109460596178	3.418288522978169	2.6122055951887355	3.911842222284557	80555.08236961163	3.303739587811657	2.242217292550472	0.678690482183312
42438	17.0	14.0	-3.0	Slow	70.0	0.0	4.824696582044232	3.443228690125893	4.097593942613947	3.328698620538728	6.601825747171964	4.4220714959299015	0.9764164297060134	2.867537433231084	1.4224456320001317	4.148096104869421	77362.65287646078	3.172811092829462	2.2395732521393783	0.7058638162659558
42443	1.0	1.0	0.0	Slow	68.0	1.0	5.1819493089477975	2.648621899077348	4.511404783985232	3.074988309013541	6.994896466898539	5.027419488634442	1.936198821805149	3.1939940619120657	1.2785788315994011	3.8316403769800393	77161.82351658725	3.1645746428490034	2.2292982927244522	0.7044541020095383
42448	33.0	32.0	-1.0	Slow	72.0	0.0	4.782036309972714	2.312569339183125	4.300365374057562	2.4123073222827087	6.717607884856882	4.715805532559153	0.675299268049978	3.0744811077363043	1.691757397607131	3.4508926884496427	73303.17825161216	3.0063231863024305	2.244815961847595	0.7466979017351293
42452	24.0	28.0	4.0	Slow	71.0	1.0	6.625137495756355	3.2734636712530376	4.203569223730864	3.2668794697460863	5.990830093638527	5.0887649222450015	2.4410159621471648	4.26292929683831	2.8031498284067133	4.304972751058602	89059.1323339439	3.652509220930316	2.0685288561499706	0.5663307509165858
42454	29.0	28.0	-1.0	Slow	76.0	0.0	5.493615313577235	3.90069294973478	4.258187232551916	2.3509837210304565	6.461602224618334	4.899828176683502	1.714118005269497	3.614912223846413	2.7667578695415593	4.404947574612594	83630.14462435608	3.429854596413734	2.1092750910702636	0.614974896691198
42455		59.0		Slow	65.0	1.0	5.918033150790085	4.427344694131424	4.662376424959295	2.289347584090197	6.3702305536934665	5.025927983174354	2.035212155075655	3.518139947042882	2.4699815327501127	4.25493003737942	84224.08581900418	3.454213419964901	2.1121865710097008	0.6114810241082727
50088	20.0	9.0	-11.0	Slow	74.0	0.0	4.204140716780225	3.3547300091871546	4.499635445497703	2.4783687230446487	6.575213989271969	4.717654491193608	0.0	3.1554315202092584	1.3008504696958145	3.6292443450862066	70874.01321857948	2.90669783121763	2.2241600610301773	0.7651842141824049
50175	12.0	16.0	4.0	Slow	73.0	1.0	6.0655292299947865	4.153562164736905	4.995742281483511	2.673529288405028	5.777325023216921	5.352864435530527	3.145959445987347	4.474847150928635	2.172374680872884	4.285229368112563	89824.68543423433	3.683906222951824	2.100888704704261	0.570288168935175
50192	21.0	3.0	-18.0	Slow	73.0	1.0	4.905687848526862	0.3044654822998235	4.997183998175296	1.9186877185733904	6.817009214071266	4.806499356358463	3.012509677332309	3.63474382389163	2.196257243413474	4.470037819440983	82111.99220587732	3.367591855221971	2.073826952997697	0.615818788717855
50319	9.0	19.0	10.0	Fast	64.0	1.0	4.539239475672405	2.352543855931913	5.871274440342802	2.7623360577833798	6.400483281009284	4.164528860881369	1.8895475249952105	3.2887232923365333	1.656883558617739	3.792388541628337	71870.63947358509	2.947571647196206	2.174851194101669	0.7378448148412673
50328	4.0	2.0	-2.0	Slow	65.0	1.0	4.815139890546574	2.562078756833643	4.270192523486628	3.381621161737276	6.565706836005438	4.5377371338041605	1.7578937228645055	3.0593583106359654	2.329752899141137	3.745600144999233	77746.07765314459	3.1885361790240982	2.2221274157570443	0.6969112451864717
50485	10.0	7.0	-3.0	Slow	74.0	0.0	4.593347794600724	3.5902666649384205	4.516689676220771	2.1973212908530284	6.400529390880425	4.518491076942459	1.500740877412115	3.2962149888182295	1.4809025380648968	3.5030198942579345	68339.1491155597	2.8027375267834027	2.194533445374043	0.7829961390985073
50572	0.0	0.0	0.0	Slow	73.0	0.0	6.604240379588538	2.7665824413642346	4.951046869270593	1.777417611310043	6.173449284912899	5.343290554141902	4.237433698592913	4.427022702927791	3.113123157308877	4.126483583054214	85980.1651724173	3.5262340635859943	2.1070702780351716	0.5975410714373626
50746	11.0	33.0	22.0	Fast	77.0	0.0	5.847240295164925	4.117379210800064	3.782838373692157	3.171426225944101	6.468141774337266	4.943194640217369	0.9140424566220952	3.3798267500736974	1.7905240971783867	3.796808062871245	78177.40028460133	3.2062256606898796	2.2327128341295275	0.6963677463929258
50829	26.0	22.0	-4.0	Slow	83.0	0.0	4.716014139050134	2.7258654650067324	4.1119494024633925	2.6556197328155275	6.661250794342648	5.063334675596052	2.0942394485187203	3.2101219961376986	2.0387469733628176	4.010838915275353	76813.40105766128	3.150285078032288	2.249547316363328	0.7140771538337325
50860	26.0	30.0	4.0	Slow	80.0	1.0	4.422024386971024	3.678984571825195	4.391479042106557	2.7191878222368397	6.471608564405552	4.774265223467863	1.738530069710983	3.211184655855797	1.8249177013394027	3.872206625319246	78455.76295617502	3.2176419208536693	2.152066892406444	0.6688333495487688
50901	21.0	27.0	6.0	Fast	63.0	1.0	4.370422379872017	1.516595135054797	4.614132650652463	2.4215761019186672	6.871202965439655	4.673364202598192	1.9054009655449324	3.5324582506647366	1.6461862016626092	3.730959904061046	73518.12553183713	3.0151386429822877	2.2051204597006344	0.7313493638123971
51186	32.0	30.0	-2.0	Slow	76.0	0.0	4.430412406549329	3.6760981209122185	4.597429866182809	4.082166076766692	6.497847047913988	4.957668558229436	0.9568514030533796	3.196309527490466	1.9950912704842612	3.7520775192156464	77037.88137975494	3.1594915055471	2.215088897928863	0.7010900940704389
51252	19.0	19.0	0.0	Slow	75.0	0.0	5.447777536953048	0.2611251788874448	4.745027529005757	2.785918763379503	6.1855335772656455	5.189263182013857	1.0418036876570849	3.983880638189166	2.4258764465230644	4.682693168871765	87996.09080926115	3.608911569915972	2.0891102770632566	0.578875280736407
51392	0.0	2.0	2.0	Slow	70.0	0.0	4.845485032865941	4.555975627842061	4.266816518462217	2.521015548787914	6.656675123238169	4.469612515378356	0.3329610811400041	3.226114062094711	1.3090727167487515	3.5092509248614636	71245.96221143623	2.9219522704932217	2.229339819268566	0.7629621738927591
51518	5.0	8.0	3.0	Slow	72.0	0.0	6.539991610733591	0.9422134550242692	3.871311408730864	3.0626242875021403	6.225789700584541	4.789760545939624	2.3733642376206423	3.763144678819079	3.097128996195718	4.052330654968073	79184.52988502652	3.2475302417678926	2.218856145396466	0.6832439721776361
51625	15.0	20.0	5.0	Fast	63.0	0.0	6.365909456988447	1.7158187085983594	3.7473229442274527	2.8262555968243563	5.991206629542838	5.115774049130366	1.6083361503476612	3.707866244964761	3.064652670795892	4.226381907476197	83004.99310399419	3.4042157693472577	2.0928518707322583	0.6147821988238289
51867	16.0	12.0	-4.0	Slow	74.0	0.0	4.645811159080334	3.401418852152627	4.137159203166201	2.595443984589479	6.4414220601552	4.654412626193267	1.3283654439021628	3.3437430860778186	1.289693432390527	3.613651648099998	73094.4396327672	2.9977623603644834	2.2358013188942936	0.7458231521725095
51971	33.0	15.0	-18.0	Slow	75.0	1.0	3.979458350497744	8.349245838393875	4.584812212160065	2.48585441982801	6.721071838778922	4.300519129933232	3.0161628854548126	3.2482900221969295	1.1080330530725098	3.427937001073813	69594.3506272846	2.854216077893803	2.198335669652986	0.7702061930325187
52128	14.0	36.0	22.0	Fast	82.0	1.0	5.048475975405064	2.662449346926782	3.792772077518119	2.852334494415423	6.414118615729532	5.009042547258026	0.9368907947849182	3.3217003484810297	1.5388687668306187	3.8359253025332354	75791.25681940837	3.108364713915776	2.2451472218144612	0.7222918499464878
52530	10.0	8.0	-2.0	Slow	78.0	1.0	4.929445428979268	5.136187283986496	4.766732958495375	3.044881930110748	6.467060972575854	4.81147616832354	1.1207898585902836	3.289376731485287	1.1934963196728379	3.7990690861292418	76526.32001166436	3.13851125832196	2.237061648225654	0.7127777316446497
53308	7.0	13.0	6.0	Fast	64.0	0.0	4.899204638802298	2.7490343328137947	5.192640005958727	4.076755750681942	6.54263879670924	4.959649616528666	2.7610745989697545	3.40961250461289	2.398007016771425	4.071033594698262	79735.88989028522	3.2701427178889073	2.217006695024821	0.6779539024223817
53595	11.0	14.0	3.0	Slow	74.0	0.0	3.918061782414063	3.185194187895751	4.546931491156736	1.9642285671591	6.653144592335553	4.313216823426291	2.865081452245551	3.1191917921185697	1.3129342003104238	3.5245186986952004	68443.49530644935	2.8070169916109315	2.188929640407453	0.7798060600072032
54197	13.0	27.0	14.0	Fast	77.0	1.0	4.771008711150243	3.2002077110781544	4.626176273574077	4.007482576331206	6.6021970353197466	4.93951809681474	0.5873457868813136	3.2235363795262657	2.071615233073091	3.839735143985842	79313.86501976055	3.2528345576738116	2.2521659249954626	0.6923700522402202
54215	4.0	14.0	10.0	Fast	90.0	0.0	5.382234932751129	5.882855770065967	4.3745526569328295	2.6404797979811256	6.680774425492461	4.827397330287879	1.569627188844897	3.429105542997568	2.604831463439055	3.5456214888087954	75851.55070526894	3.1108374976528292	2.2319750860676395	0.71748343340604
55151	27.0	27.0	0.0	Slow	74.0	1.0	5.166811835624291	2.738071717118621	4.242328116279523	2.924878996659689	6.436918043011467	4.74754315504279	2.027649494650658	3.1630157375340042	1.7793729115675365	3.7813087472144153	76085.748483325	3.1204424592267155	2.231677358487084	0.7151795530498479
55251	26.0	23.0	-3.0	Slow	68.0	1.0	4.932321067439863	1.8844963329285247	4.52381283772722	3.828580810276605	6.509608758283175	5.14160036533282	2.1042829771400418	3.4231667998666278	2.065357895176817	4.030565371019697	79476.30093973778	3.2594964089627108	2.201816273548692	0.6755079072909553
55395	40.0	21.0	-19.0	Slow	75.0	0.0	4.385106566895628	5.111365230927647	3.710249907473056	3.127658039725775	6.376616842290373	5.064387098605854	0.6368449953156676	2.8270271072891515	1.3769574645199436	3.712049640447591	71593.4808587717	2.9362047680257435	2.2264584760383577	0.7582774001344571
56169	17.0	12.0	-5.0	Slow	87.0	0.0	4.972035480812234	2.3252511196749297	4.32866415755805	3.225964333862038	6.497080597143917	4.769200471232861	2.598941596441897	2.949812595192074	1.861862384800629	3.7684289053245386	74670.43844314032	3.0623975082286967	2.239685842995189	0.7313502266204511
56761	35.0	29.0	-6.0	Slow	75.0	1.0	4.8949874821530175	7.873233864383886e-08	4.003251414062284	2.576807504523605	6.459911890558942	4.682719357208626	1.5278510417471662	3.3069344194956805	1.5903659816464104	3.582951172165371	74787.06375343085	3.0671805665189207	2.2156885425038406	0.7223858433064734
57887	40.0	23.0	-17.0	Slow	78.0	0.0	4.646323971865486	5.0308524954798495	4.075866312069302	2.5799983123726813	6.542025837671953	4.95686515307003	1.2361741953725849	2.8626681215731864	1.7917861227092746	3.8536686298886957	74024.10253210113	3.0358898631054885	2.2564003808255126	0.74324159944188
60013	14.0	26.0	12.0	Fast	73.0	1.0	6.152935809808443	3.427911841577727	4.273001082464644	2.793960370720051	6.122647873115809	4.898097073951842	3.372808656814773	3.599287771630484	2.436337344086582	4.047065038340306	78987.78061665862	3.239461125237199	2.2005649501515117	0.6792994840124523
60023	3.0	4.0	1.0	Slow	75.0	1.0	4.8337148986208405	3.0799224860322347	4.270999797077401	3.465138634352356	6.597181035358465	4.674166839759302	2.6363902904401386	3.0960865839843192	1.6256699498465792	3.5496385432914193	75704.56113625882	3.104809134899677	2.1967904421839664	0.7075442126044686
60033	15.0	41.0	26.0	Fast	78.0	0.0	4.649098065287348	3.4311977098142576	4.444806188513034	2.9752926742800123	6.307712664414781	4.895607998243732	0.42822066216459	3.14477840927474	2.0055861081043664	3.8652193909178982	75636.20636962916	3.1020057568645845	2.1991679323255626	0.7089500780289775
60035	2.0	23.0	21.0	Fast	78.0	1.0	5.205439434224954	2.677726969597209	4.6711857891698365	3.759890845632372	6.499982976452008	5.186797655039312	1.7635560492133373	3.1842123593778773	1.8714341757932191	4.069656344720669	81218.51032324765	3.330948214872971	2.2647827293433602	0.6799211225529687
60045	6.0	3.0	-3.0	Slow	84.0	1.0	5.616410632487394	4.227078713236183	5.335851228837517	2.805112881523184	6.144482865708369	5.282143228781498	2.4076192375803296	3.500616020778746	2.8400457223126447	4.503556657055263	88618.83810512608	3.634451794493134	2.0780987878368915	0.571777625227543
60048	7.0	9.0	2.0	Slow	85.0	0.0	4.564975610836223	2.246809371254563	3.728910946536731	2.799698663643241	6.316424549483159	4.528771332047411	1.1868237966813917	3.0273352232030484	1.7551114246397557	3.6782573346062457	71497.24440167686	2.9322579010653675	2.1670132668970172	0.7390252157166899
60060	3.0	1.0	-2.0	Slow	77.0	0.0	5.505376496921511	2.267367998233269	3.62993940943954	2.852564214814457	5.950538400892416	4.898648544396741	1.1472611049885764	3.249286258079962	2.6624809446428723	3.7217641133587187	75874.01892299142	3.1117589682562206	2.1478469999989342	0.6902354365084761
60065	2.0	5.0	3.0	Slow	77.0	0.0	4.339393967938926	4.87896070420414	4.076379516649671	3.3327465959176923	6.524258045273073	5.185497897559539	1.0220197486103637	3.2893821598295614	1.4925858624014292	3.886646390403393	78778.03484201434	3.2308589936437	2.23417931780919	0.6915122667663252
60075	0.0	1.0	1.0	Slow	77.0	1.0	5.472624236160951	2.938669706601309	4.510829033351141	3.4254364771315777	6.270846599319969	4.912836655947163	1.4930682954187922	3.6651330967964535	2.3095979647384945	3.9862549912849783	79170.19171822138	3.2469422022811543	2.2035261708264335	0.6786463555255098
60101	7.0	6.0	-1.0	Slow	78.0	1.0	4.341558851222871	2.0469519784375896	4.501044181198711	2.8096284658555897	6.615217642277517	4.630149155990936	0.9233195929196868	3.109654599714483	2.0795674805800126	3.8686810468253907	77300.10095498871	3.170245702128069	2.2172460342272045	0.6993922689798397
60107	6.0	14.0	8.0	Fast	78.0	1.0	4.74057142858516	0.4399113818338224	4.4488150738844165	3.024592729849371	6.645700217727363	4.749266083814806	0.8067364916526685	3.274828523438646	1.6255559099241197	4.149025776930617	78120.59183456496	3.203895822276379	2.2081138864354304	0.6891963158996357
85236	1.0	0.0	-1.0	Slow	77.0	1.0	3.869180483899517	1.735067201720662	3.459362105292492	2.6511527480682	6.9631619686836	4.485832528101472	1.9250347683861968	2.8991889741229206	1.2211396317315453	3.7544356751084482	72407.84862565048	2.969603765970163	2.201719263201093	0.7414182817967685
90456	9.0	15.0	6.0	Fast	94.0	1.0	5.765216469704506	2.4285176251672373	4.237961352987416	2.9309416654723544	6.573192723781613	5.043978738266231	1.6545821860011354	3.6708731296655364	2.705197280191683	4.206521197361395	80306.43427928205	3.293541987420828	2.250150137215386	0.6832004761466548
91097	1.0	0.0	-1.0	Slow	78.0	1.0	6.12720197489586	2.8405800547066984	4.418243929912093	2.76720772654553	6.482607921408656	4.647302995574288	2.454699696466576	3.2406166019602374	2.65114225104154	3.983385113914922	77228.66625399882	3.1673160092687045	2.1912664851021755	0.6918368065746954
92490	4.0	12.0	8.0	Fast	83.0	1.0	5.371830649118843	3.330684594475259	4.342469410045004	1.3293360372326684	6.784268400282274	4.681893362615374	1.6072190369792156	3.498429772795927	2.0920929547578333	4.112457652447203	72783.19442020044	2.9849975154903188	2.235385064009102	0.7488730906929497
